# Supplementary material for: Pattern and predictors of death from aluminum and zinc phosphide poisoning using multi-kernel optimized relevance vector machine
Source: Sci Rep. 2023 May 22;13:8268. doi: 10.1038/s41598-023-34489-x (PMC10201496; doi:10.1038/s41598-023-34489-x)
Supplement: Supplementary file 1 — Supplementary Information 1. [file 41598_2023_34489_MOESM1_ESM.xlsx]

## Sheet: DA
Detction of alumiun and zinc phosphide poisoinig
	Sex	Age	Poision History	Jop	Residence		type of poisoon	analysis		year	Mode of poising	Time of death	signs
No.	Female/male	Age	Recovery/died	Jop	Residence	Ruler/Urban	Poison(Zn/Al phospide)	Silver nitrate test	Colinstrase level	year	Susidal /accedental	Time of death	blood pressure	Echo EF.%	Pulse(m)
1	Male	20	Recovery	student	shbeen elkom	u	zn	ve -	324	2017	susidal ingestion		normal	normal	normal
2	Female	15	Recovery	student	Tala	r	zn	ve -	254	2017	susidal ingestion		normal	normal	normal
3	Female	15	Recovery	student	Banah	u	zn	ve -	413	2017	susidal ingestion		normal	normal	normal
4	Female	4	Recovery	no	Elagiza	u	zn	ve -	351	2017	accedinteal		normal	normal	normal
5	Female	5	Recovery	no	Menouf	r	zn	ve -	521	2017	accedinteal		normal	normal	normal
6	Female	4	Recovery	no	Quesina	r	zn	ve -	253	2017	accedinteal		normal	normal	normal
7	Female	15	Recovery	student	Tokh Tanbisha	r	zn	ve -	235	2017	susidal ingestion		normal	normal	normal
8	Male	8	Recovery	student	Zorkan	r	zn	ve -	356	2017	accedinteal		normal	normal	normal
9	Male	25	Recovery	teacher	Tala	r	zn	ve -	567	2017	susidal ingestion		normal	normal	normal
10	Male	5	Recovery	no	Quesina	r	zn	ve -	365	2017	accedinteal		normal	normal	normal
11	Male	31	Recovery	soldjer	Berkt Elsaba	r	zn	ve -	255	2017	susidal ingestion		normal	normal	normal
12	Female	14	Recovery	student	shbeen elkom	u	zn	ve -	256	2017	susidal ingestion		normal	normal	normal
13	Female	15	Recovery	student	kamshesh	r	zn	ve -	346	2017	susidal ingestion		normal	normal	normal
14	Male	20	Recovery	student	Elbatanoon	r	zn	ve -	365	2017	susidal ingestion		normal	normal	normal
15	Female	17	Recovery	student	kamshesh	r	zn	ve -	254	2017	susidal ingestion		normal	normal	normal
16	Female	30	Recovery	housewife	Kafr elhamadia	r	zn	ve -	275	2017	susidal ingestion		normal	normal	normal
17	Male	1.5	Recovery	no	Meeleg	r	zn	ve -	235	2017	accedinteal		normal	normal	normal
18	Male	13	Recovery	student	Meetfares	r	zn	ve -	334	2017	susidal ingestion		normal	normal	normal
19	Male	31	Recovery	farmer	Elkom Elakhder	r	zn	ve -	356	2017	susidal ingestion		normal	normal	normal
20	Female	4	Recovery	no	Tanbedy	r	zn	ve -	421	2017	accedinteal		normal	normal	normal
21	Female	16	Recovery	student	Ashleem	r	zn	ve -	465	2017	susidal ingestion		normal	normal	normal
22	Male	3	Recovery	no	Ashmoon	r	zn	ve -	254	2017	accedinteal		normal	normal	normal
23	Female	19	Recovery	student	Elsadat	u	zn	ve -	337	2017	susidal ingestion		normal	normal	normal
24	Female	1	Recovery	no	Elbagoor	r	zn	ve -	243	2017	accedinteal		normal	normal	normal
25	Female	1.5	Recovery	no	Quesina	r	zn	ve -	563	2017	accedinteal		normal	normal	normal
26	Female	18	Recovery	no	Ashmoon	r	zn	ve -	431	2017	susidal ingestion		normal	normal	normal
27	Male	17	Recovery	no	shbeen elkom	u	zn	ve -	253	2017	susidal ingestion		normal	normal	normal
28	Female	15	Recovery	student	Markz Bader	r	zn	ve -	236	2017	susidal ingestion		normal	normal	normal
29	Female	18	Recovery	student	Tala	r	zn	ve -	365	2017	susidal ingestion		normal	normal	normal
30	Male	2	Recovery	no	Elbagoor	r	zn	ve -	318	2017	accedinteal		normal	normal	normal
31	Female	14	Recovery	student	Elsadat	u	zn	ve -	541	2017	susidal ingestion		normal	normal	normal
32	Female	2	Recovery	no	Ashmoon	r	zn	ve -	253	2017	accedinteal		normal	normal	normal
33	Male	28	Recovery	farmer	Menouf	r	zn	ve -	431	2017	susidal ingestion		normal	normal	normal
34	Male	39	Recovery	driver	Berkt Elsaba	r	zn	ve -	316	2017	susidal ingestion		normal	normal	normal
35	Male	1.5	Recovery	no	tabloha	r	zn	ve -	265	2017	accedinteal		normal	normal	normal
36	Male	16	Recovery	student	elshohada	r	zn	ve -	235	2017	susidal ingestion		normal	normal	normal
37	Male	20	Recovery	student	shbeen elkom	u	zn	ve -	354	2017	susidal ingestion		normal	normal	normal
38	Female	20	Recovery	student	Menouf	r	zn	ve -	451	2017	susidal ingestion		normal	normal	normal
39	Female	20	Recovery	student	shbeen elkom	u	zn	ve -	354	2017	susidal ingestion		normal	normal	normal
40	Female	2.5	Recovery	no	kafr elsokaria	r	zn	ve -	265	2017	accedinteal		normal	normal	normal
41	Male	3	Recovery	no	Markz Bader	r	zn	ve -	235	2017	accedinteal		normal	normal	normal
42	Female	18	Recovery	student	Elsadat	u	zn	ve -	521	2017	susidal ingestion		normal	normal	normal
43	Female	32	Recovery	housewife	Meetfares	r	zn	ve -	421	2017	susidal ingestion		normal	normal	normal
44	Male	4	Recovery	no	meetkhakan	r	zn	ve -	303	2017	accedinteal		normal	normal	normal
45	Female	37	Recovery	teacher	Quesina	r	zn	ve -	352	2017	susidal ingestion		normal	normal	normal
46	Female	31	Recovery	housewife	sohag	u	zn	ve -	351	2017	susidal ingestion		normal	normal	normal
47	Male	28	Recovery	farmer	tabloha	r	zn	ve -	254	2017	susidal ingestion		normal	normal	normal
48	Male	25	Recovery	soldjer	Tanbedy	r	zn	ve -	236	2017	susidal ingestion		normal	normal	normal
49	Male	27	Recovery	driver	kafr tanbdey	r	zn	ve -	387	2017	susidal ingestion		normal	normal	normal
50	Male	5	Recovery	no	Tala	r	zn	ve -	405	2017	accedinteal		normal	normal	normal
51	Female	1	Recovery	no	Zorkan	r	zn	ve -	319	2017	accedinteal		normal	normal	normal
52	Male	14	Recovery	student	elshohada	r	zn	ve -	418	2017	susidal ingestion		normal	normal	normal
53	Female	20	Recovery	student	Ashmoon	r	zn	ve -	287	2017	susidal ingestion		normal	normal	normal
54	Female	17	Recovery	student	Quesina	r	zn	ve -	256	2017	susidal ingestion		normal	normal	normal
55	Male	20	Recovery	student	Elsadat	u	zn	ve -	331	2017	susidal ingestion		normal	normal	normal
56	Female	18	Recovery	student	Markz Bader	r	zn	ve -	451	2017	susidal ingestion		normal	normal	normal
57	Male	17	Recovery	student	tala	r	zn	ve -	236	2017	susidal ingestion		normal	normal	normal
58	Male	40	Recovery	farmer	elshohada	r	zn	ve -	431	2017	susidal ingestion		normal	normal	normal
59	Female	4	Recovery	no	Ashmoon	r	zn	ve -	531	2017	accedinteal		normal	normal	normal
60	Female	15	Recovery	student	Quesina	r	zn	ve -	243	2017	susidal ingestion		normal	normal	normal
61	Female	15	Recovery	student	elremaly	r	zn	ve -	254	2017	susidal ingestion		normal	normal	normal
62	Female	15	Recovery	student	Arabelramal	r	zn	ve -	317	2017	susidal ingestion		normal	normal	normal
63	Female	16	Recovery	student	Tokh Tanbisha	r	zn	ve -	303	2017	susidal ingestion		normal	normal	normal
64	Female	18	Recovery	student	Ashleem	r	zn	ve -	354	2017	susidal ingestion		normal	normal	normal
65	Female	20	Recovery	student	Menouf	r	zn	ve -	568	2017	susidal ingestion		normal	normal	normal
67	Male	1	Recovery	no	Berkt Elsaba	r	zn	ve -	312	2017	accedinteal		normal	normal	normal
68	Female	15	Recovery	student	Zorkan	r	zn	ve -	246	2017	susidal ingestion		normal	normal	normal
69	Female	18	Recovery	student	Tanbedy	r	zn	ve -	236	2017	susidal ingestion		normal	normal	normal
70	Male	3	Recovery	no	Elsadat	u	zn	ve -	341	2017	accedinteal		normal	normal	normal
71	Male	14	Recovery	student	Ashleem	r	zn	ve -	254	2017	susidal ingestion		normal	normal	normal
72	Male	12	Recovery	student	Menouf	r	zn	ve -	236	2017	susidal ingestion		normal	normal	normal
73	Female	19	Recovery	student	Tala	r	zn	ve -	312	2017	susidal ingestion		normal	normal	normal
74	Female	20	Recovery	student	Elsadat	u	zn	ve -	456	2017	susidal ingestion		normal	normal	normal
75	Female	39	Recovery	housewife	elbagour	r	zn	ve -	246	2017	susidal ingestion		normal	normal	normal
76	Female	21	Recovery	student	shbeen elkom	u	zn	ve -	235	2017	susidal ingestion		normal	normal	normal
77	Female	16	Recovery	student	estebary	r	zn	ve -	354	2017	susidal ingestion		normal	normal	normal
78	Female	14	Recovery	student	shbeen elkom	u	zn	ve -	450	2017	susidal ingestion		normal	normal	normal
79	Female	4	Recovery	no	Quesina	r	zn	ve -	234	2017	accedinteal		normal	normal	normal
80	Female	13	Recovery	no	Tokh Tanbisha	r	zn	ve -	354	2017	susidal ingestion		normal	normal	normal
81	Female	3.5	Recovery	no	Berkt Elsaba	r	zn	ve -	253	2017	accedinteal		normal	normal	normal
82	Male	25	Recovery	farmer	shbeen elkom	u	Al	ve+	1243	2017	susidal ingestion		normal	normal	normal
83	Male	16	Recovery	student	Elsadat	u	zn	ve -	236	2017	susidal ingestion		normal	normal	normal
84	Female	30	Recovery	housewife	Ashmoon	r	zn	ve -	341	2017	susidal ingestion		normal	normal	normal
85	Female	11	Recovery	student	elshohada	r	zn	ve -	254	2017	susidal ingestion		normal	normal	normal
86	Male	35	Recovery	driver	Menouf	r	zn	ve -	236	2017	susidal ingestion		normal	normal	normal
87	Female	18	Recovery	student	Meetfares	r	zn	ve -	312	2017	susidal ingestion		normal	normal	normal
88	Female	1.5	Recovery	no	Meeleg	r	zn	ve -	456	2017	accedinteal		normal	normal	normal
89	Male	21	Recovery	student	Tala	r	zn	ve -	246	2017	susidal ingestion		normal	normal	normal
90	Female	2	Recovery	no	Ashmoon	r	zn	ve -	235	2017	accedinteal		normal	normal	normal
91	Female	16	Recovery	student	Quesina	r	zn	ve -	354	2017	susidal ingestion		normal	normal	normal
92	Male	20	Recovery	student	Markz Bader	r	zn	ve -	450	2017	susidal ingestion		normal	normal	normal
93	Female	18	Recovery	student	Quesina	r	zn	ve -	244	2017	susidal ingestion		normal	normal	normal
94	Female	7	Recovery	student	shbeen elkom	u	zn	ve -	335	2017	accedinteal		normal	normal	normal
95	Female	20	Recovery	student	Tala	r	zn	ve -	253	2017	susidal ingestion		normal	normal	normal
96	Female	1	Recovery	no	Tanbedy	r	zn	ve -	236	2017	accedinteal		normal	normal	normal
97	Male	24	Recovery	farmer	Elbatanoon	r	zn	ve -	365	2017	susidal ingestion		normal	normal	normal
98	Male	1	Recovery	no	kafelbatanoon	r	zn	ve -	406	2017	accedinteal		normal	normal	normal
99	Female	15	Recovery	student	kamshesh	r	zn	ve -	476	2017	susidal ingestion		normal	normal	normal
100	Female	21	Recovery	student	Zorkan	r	zn	ve -	564	2017	susidal ingestion		normal	normal	normal
101	Male	33	Recovery	farmer	elshohada	r	zn	ve -	412	2017	susidal ingestion		normal	normal	normal
102	Female	16	Recovery	student	Tanbedy	r	zn	ve -	531	2017	susidal ingestion		normal	normal	normal						سم فيران (اسود)
103	Female	16	Recovery	student	shbeen elkom	u	zn	ve -	456	2017	susidal ingestion		normal	normal	normal						حبه الغله(احمر)
104	Male	29	Recovery	farmer	Elsadat	u	zn	ve -	246	2017	susidal ingestion		normal	normal	normal
105	Female	19	Recovery	student	Quesina	r	zn	ve -	235	2017	susidal ingestion		normal	normal	normal
106	Female	40	Recovery	housewife	tala	r	zn	ve -	354	2017	susidal ingestion		normal	normal	normal
107	Male	19	Recovery	student	Elsadat	u	zn	ve -	450	2017	susidal ingestion		normal	normal	normal
108	Female	18	Recovery	student	Menouf	r	zn	ve -	244	2017	susidal ingestion		normal	normal	normal
109	Female	15	Recovery	student	Ashleem	r	Al	ve+	1235	2017	susidal ingestion		normal	normal	normal
110	Female	1	Recovery	no	ashmoon	r	Al	ve+	1254	2017	accedinteal		normal	normal	normal
111	Male	23	Recovery	teacher	Quesina	r	Al	ve+	2120	2017	susidal ingestion		normal	normal	normal
112	Female	18	Recovery	student	Berkt Elsaba	r	Al	ve+	1654	2017	susidal ingestion		normal	normal	normal
113	Female	20	Recovery	student	Ashmoon	r	zn	ve -	243	2017	susidal ingestion		normal	normal	normal
114	Female	12	Recovery	student	Elbagoor	r	zn	ve -	456	2017	susidal ingestion		normal	normal	normal
115	Female	2	Recovery	no	Tanbedy	r	zn	ve -	246	2017	accedinteal		normal	normal	normal
116	Female	5	Recovery	no	Quesina	r	zn	ve -	235	2017	accedinteal		normal	normal	normal
117	Female	17	Recovery	student	Menouf	r	zn	ve -	354	2017	susidal ingestion		normal	normal	normal
118	Female	16	Recovery	student	Tala	r	zn	ve -	465	2017	susidal ingestion		normal	normal	normal
119	Female	21	Recovery	student	Quesina	r	zn	ve -	263	2017	susidal ingestion		normal	normal	normal
120	Male	45	Recovery	farmer	shbeen elkom	u	zn	ve -	321	2017	susidal ingestion		normal	normal	normal
121	Male	4	Recovery	no	Tala	r	zn	ve -	235	2017	accedinteal		normal	normal	normal
122	Female	16	Recovery	student	shbeen elkom	u	Al	ve+	2410	2017	susidal ingestion		normal	normal	normal
123	Male	16	Recovery	student	Quesina	r	zn	ve -	235	2017	susidal ingestion		normal	normal	normal
124	Female	19	Recovery	student	Elsadat	u	zn	ve -	354	2017	susidal ingestion		normal	normal	normal
125	Female	26	Recovery	teacher	Tala	r	zn	ve -	465	2017	susidal ingestion		normal	normal	normal
126	Male	2	Recovery	no	shbeen elkom	u	Al	ve+	1432	2017	accedinteal		normal	normal	normal
127	Male	47	Recovery	farmer	Tanbedy	r	zn	ve -	312	2017	susidal ingestion		normal	normal	normal
128	Male	16	Recovery	student	Tala	r	Al	ve+	987	2017	susidal ingestion		normal	normal	normal
129	Female	17	Recovery	student	Menouf	r	zn	ve -	243	2017	susidal ingestion		normal	normal	normal
130	Male	11	Recovery	student	Ashmoon	r	Al	ve+	1243	2017	susidal ingestion		normal	normal	normal
131	Female	16	Recovery	student	Elsadat	u	zn	ve -	354	2017	susidal ingestion		normal	normal	normal
132	Female	28	Recovery	housewife	Meeleg	r	zn	ve -	465	2017	susidal ingestion		normal	normal	normal
133	Female	1	Recovery	no	meetfaras	r	zn	ve -	263	2017	accedinteal		normal	normal	normal
134	Female	3	Recovery	no	Quesina	r	zn	ve -	321	2017	accedinteal		normal	normal	normal
135	Male	25	Recovery	farmer	Arabelramal	r	zn	ve -	452	2017	susidal ingestion		normal	normal	normal
136	Male	42	Recovery	farmer	Tokh Tanbisha	r	zn	ve -	462	2017	susidal ingestion		normal	normal	normal
137	Male	29	Recovery	soldjer	Menouf	r	Al	ve+	2412	2017	susidal ingestion		normal	normal	normal
138	Female	20	Recovery	student	Markz Bader	r	Al	ve+	1423	2017	susidal ingestion		normal	normal	normal
139	Male	2	Recovery	no	Berkt Elsaba	r	zn	ve -	243	2017	accedinteal		normal	normal	normal
140	Female	17	Recovery	student	Elsadat	u	Al	ve+	2431	2017	susidal ingestion		normal	normal	normal
141	Female	17	Recovery	student	Quesina	r	zn	ve -	243	2017	susidal ingestion		normal	normal	normal
142	Female	26	Recovery	teacher	shbeen elkom	u	zn	ve -	263	2017	susidal ingestion		normal	normal	normal
143	Male	31	Recovery	soldjer	Meetfares	r	zn	ve -	321	2017	susidal ingestion		normal	normal	normal
144	Male	26	Recovery	housewife	Berkt Elsaba	r	zn	ve -	452	2017	susidal ingestion		normal	normal	normal
145	Female	23	Recovery	teacher	Tanbedy	r	zn	ve -	462	2017	susidal ingestion		normal	normal	normal
146	Female	20	Recovery	student	tala	r	zn	ve -	267	2017	susidal ingestion		normal	normal	normal
147	Female	15	Recovery	student	Markz Bader	r	zn	ve -	351	2017	susidal ingestion		normal	normal	normal
148	Female	16	Recovery	student	ashmoon	r	zn	ve -	492	2017	susidal ingestion		normal	normal	normal
149	Female	17	Recovery	student	Ashleem	r	Al	ve+	2141	2017	susidal ingestion		normal	normal	normal
150	Female	18	Recovery	student	Elsadat	u	Al	ve+	2143	2017	susidal ingestion		normal	normal	normal
151	Male	20	Recovery	student	shbeen elkom	u	zn	ve -	243	2017	susidal ingestion		normal	normal	normal
152	Female	25	Recovery	housewife	Elsadat	u	Al	ve+	2143	2017	susidal ingestion		normal	normal	normal
153	Male	11	Recovery	student	tala	r	Al	ve+	1243	2017	susidal ingestion		normal	normal	normal
154	Female	9	Recovery	student	ashmoon	r	Al	ve+	2412	2017	accedinteal		normal	normal	normal
155	Male	21	Recovery	student	shbeen elkom	u	zn	ve -	452	2017	susidal ingestion		normal	normal	normal
156	Female	4	Recovery	no	Tanbedy	r	zn	ve -	462	2017	accedinteal		normal	normal	normal
157	Female	1	Recovery	no	elshohada	r	zn	ve -	267	2017	accedinteal		normal	normal	normal
158	Male	48	Recovery	farmer	shbeen elkom	u	zn	ve -	236	2017	susidal ingestion		normal	normal	normal
159	Female	16	Recovery	student	elshohada	r	Al	ve+	896	2017	susidal ingestion		normal	normal	normal
160	Male	2	Recovery	no	Menouf	r	Al	ve+	998	2017	accedinteal		normal	normal	normal
161	Male	34	Recovery	soldjer	shbeen elkom	u	zn	ve -	430	2017	susidal ingestion		normal	normal	normal
162	Male	27	Recovery	driver	tala	r	zn	ve -	254	2017	susidal ingestion		normal	normal	normal
163	Female	16	Recovery	student	Zorkan	r	zn	ve -	236	2017	susidal ingestion		normal	normal	normal
164	Female	17	Recovery	student	Elsadat	u	Al	ve+	1243	2017	susidal ingestion		normal	normal	normal
165	Female	30	Recovery	teacher	shbeen elkom	u	zn	ve -	237	2017	susidal ingestion		normal	normal	normal
166	Female	16	Recovery	student	Meeleg	r	Al	ve+	2314	2017	susidal ingestion		normal	normal	normal
167	Male	14	Recovery	student	Quesina	r	zn	ve -	452	2017	susidal ingestion		normal	normal	normal
168	Female	2	Recovery	no	Menouf	r	zn	ve -	462	2017	accedinteal		normal	normal	normal
169	Female	21	Recovery	student	tala	r	zn	ve -	267	2017	susidal ingestion		normal	normal	normal
170	Female	16	Recovery	student	elshohada	r	zn	ve -	236	2017	susidal ingestion		normal	normal	normal
171	Female	30	Recovery	housewife	elbagour	r	zn	ve -	342	2017	susidal ingestion		normal	normal	normal
172	Male	23	Recovery	soldjer	Elagiza	r	zn	ve -	236	2017	susidal ingestion		normal	normal	normal
173	Male	18	Recovery	student	estebary	r	zn	ve -	267	2017	susidal ingestion		normal	normal	normal
174	Male	18	Recovery	student	Elbatanoon	r	Al	ve+	999	2017	susidal ingestion		normal	normal	normal
175	Male	23	Recovery	soldjer	Quesina	r	zn	ve -	452	2017	susidal ingestion		normal	normal	normal
176	Female	14	Recovery	student	shbeen elkom	u	zn	ve -	541	2017	susidal ingestion		normal	normal	normal
177	Female	17	Recovery	student	Menouf	r	zn	ve -	254	2017	susidal ingestion		normal	normal	normal
178	Female	30	Recovery	housewife	Elsadat	u	Al	ve+	1223	2017	susidal ingestion		normal	normal	normal
179	Male	16	recovery	student	Quesina	r	Al	ve+	1430	2017	susidal ingestion		normal	normal	normal
180	Male	17	Recovery	student	tala	r	zn	ve -	452	2017	susidal ingestion		normal	normal	normal
181	Female	19	Recovery	student	Tanbedy	r	zn	ve -	462	2017	susidal ingestion		normal	normal	normal
182	Female	16	Recovery	student	Zorkan	r	zn	ve -	267	2017	susidal ingestion		normal	normal	normal
183	Female	18	Recovery	student	elbagour	r	zn	ve -	236	2017	susidal ingestion		normal	normal	normal
184	Female	16	Recovery	student	Elbatanoon	r	zn	ve -	342	2017	susidal ingestion		normal	normal	normal
185	Female	17	Recovery	student	Elkom Elakhder	r	zn	ve -	254	2017	susidal ingestion		normal	normal	normal
186	Male	15	Recovery	student	tala	r	zn	ve -	365	2017	susidal ingestion		normal	normal	normal
187	Male	20	Recovery	student	kamshesh	r	zn	ve -	254	2017	susidal ingestion		normal	normal	normal
188	Female	19	Recovery	student	Zorkan	r	zn	ve-	254	2017	susidal ingestion		normal	normal	normal
189	Female	12	Recovery	student	Quesina	r	zn	ve-	237	2017	susidal ingestion		normal	normal	normal
190	Female	59	Recovery	housewife	elshohada	r	Al	ve+	1432	2017	susidal ingestion		normal	normal	normal
191	Female	30	Recovery	housewife	Berkt Elsaba	r	zn	ve-	254	2017	susidal ingestion		normal	normal	normal
192	Male	28	Recovery	farmer	Markz Bader	r	Al	ve+	2431	2017	susidal ingestion		normal	normal	normal
193	Female	16	Recovery	student	Elsadat	u	Al	ve+	1465	2017	susidal ingestion		normal	normal	normal
194	Male	1.5	Recovery	no	Berkt Elsaba	r	zn	ve-	236	2017	accedinteal		normal	normal	normal
195	Female	20	Recovery	student	shbeen elkom	u	zn	ve-	342	2017	susidal ingestion		normal	normal	normal
196	Female	24	Recovery	housewife	Meeleg	r	zn	ve-	254	2017	susidal ingestion		normal	normal	normal
197	Female	35	Recovery	teacher	Elkom Elakhder	r	zn	ve-	365	2017	susidal ingestion		normal	normal	normal
198	Female	15	Recovery	student	Elbatanoon	r	Al	ve+	2154	2017	susidal ingestion		normal	normal	normal
199	Female	24	Recovery	no	densheway	r	Al	ve+	1245	2017	susidal ingestion		normal	normal	normal
200	Female	17	Recovery	student	elshohada	r	zn	ve-	265	2017	susidal ingestion		normal	normal	normal
201	Female	14	Recovery	student	Berkt Elsaba	r	Al	ve+	1243	2017	susidal ingestion		normal	normal	normal
202	Female	3	Recovery	no	tala	r	zn	ve-	342	2017	accedinteal		normal	normal	normal
203	Female	18	Recovery	student	kafrtandey	r	zn	ve-	254	2017	susidal ingestion		normal	normal	normal
204	Female	18	Recovery	student	Zorkan	r	zn	ve-	365	2017	susidal ingestion		normal	normal	normal
205	Female	20	Recovery	student	Meetfares	r	zn	ve-	254	2017	susidal ingestion		normal	normal	normal
206	Female	17	Recovery	student	Quesina	r	Al	ve+	1465	2017	susidal ingestion		normal	normal	normal
207	Female	12	Recovery	student	shbeen elkom	u	Al	ve+	2314	2017	susidal ingestion		normal	normal	normal
208	Male	16	Recovery	student	Elsadat	u	zn	ve-	254	2017	susidal ingestion		normal	normal	normal
209	Female	17	Recovery	student	Markz Bader	r	zn	ve-	365	2017	susidal ingestion		normal	normal	normal
210	Female	14	Recovery	student	tala	r	zn	ve-	254	2017	susidal ingestion		normal	normal	normal
211	Male	8	Recovery	student	Menouf	r	zn	ve-	431	2017	accedinteal		normal	normal	normal
212	Male	1.5	Recovery	no	Menouf	r	zn	ve-	253	2017	accedinteal		normal	normal	normal
213	Male	19	Recovery	student	Ashleem	r	zn	ve-	354	2017	susidal ingestion		normal	normal	normal
214	Female	3	Recovery	no	Banah	u	Al	ve+	2319	2017	accedinteal		normal	normal	normal
215	Female	25	Recovery	teacher	Elagiza	r	zn	ve-	451	2017	susidal ingestion		normal	normal	normal
216	Male	3	Recovery	no	Elremaly	r	zn	ve-	255	2017	accedinteal		normal	normal	normal
217	Female	12	Recovery	student	Arabelramal	r	zn	ve-	354	2017	susidal ingestion		normal	normal	normal
218	Female	22	Recovery	student	Tokh Tanbisha	r	Al	ve+	1234	2017	susidal ingestion		normal	normal	normal
219	Female	2.5	Recovery	no	densheway	r	zn	ve-	254	2017	accedinteal		normal	normal	normal
220	Male	4	Recovery	no	elshohada	r	zn	ve-	365	2017	accedinteal		normal	normal	normal
221	Female	2.5	Recovery	no	shbeen elkom	u	zn	ve-	254	2017	accedinteal		normal	normal	normal
222	Female	48	Recovery	housewife	Menouf	r	zn	ve-	431	2017	susidal ingestion		normal	normal	normal
223	Female	17	Recovery	student	ashmoon	r	zn	ve-	253	2017	susidal ingestion		normal	normal	normal
224	Female	18	Recovery	student	shbeen elkom	u	zn	ve-	354	2017	susidal ingestion		normal	normal	normal
225	Female	17	Recovery	student	Berkt Elsaba	r	zn	ve-	254	2017	susidal ingestion		normal	normal	normal
226	Female	15	Recovery	student	Banah	u	zn	ve-	342	2017	susidal ingestion		normal	normal	normal
227	Female	17	Recovery	student	elbagour	r	zn	ve-	236	2017	susidal ingestion		normal	normal	normal
228	Male	19	Recovery	student	Zorkan	r	Al	ve+	999	2017	susidal ingestion		normal	normal	normal
229	Female	4	recovery	no	Elsadat	u	Al	ve+	1200	2017	accedinteal		normal	normal	normal
230	Female	35	Recovery	housewife	elshohada	r	Al	ve+	1308	2017	susidal ingestion		normal	normal	normal
231	Female	16	Recovery	student	shbeen elkom	u	zn	ve-	236	2017	susidal ingestion		normal	normal	normal
232	Male	21	Recovery	student	Markz Bader	r	Al	ve+	2341	2017	susidal ingestion		normal	normal	normal
233	Male	14	Recovery	student	ashmoon	r	Al	ve+	1254	2017	susidal ingestion		normal	normal	normal
234	Male	12	Recovery	student	Ashleem	r	Al	ve+	1254	2017	susidal ingestion		normal	normal	normal
235	Female	20	Recovery	student	shbeen elkom	u	zn	ve-	431	2017	susidal ingestion		normal	normal	normal
236	Female	30	Recovery	teacher	Quesina	r	zn	ve-	253	2017	susidal ingestion		normal	normal	normal
237	Female	17	Recovery	student	ashmoon	r	zn	ve-	354	2017	susidal ingestion		normal	normal	normal
238	Female	17	Recovery	student	tala	r	zn	ve-	254	2017	susidal ingestion		normal	normal	normal
239	Female	20	Recovery	student	Elsadat	u	Al	ve+	1254	2017	susidal ingestion		normal	normal	normal
240	Female	2.5	Recovery	no	elbagour	r	Al	ve+	2412	2017	accedinteal		normal	normal	normal
241	Male	20	Recovery	student	shbeen elkom	u	zn	ve-	254	2017	susidal ingestion		normal	normal	normal
242	Female	18	Recovery	student	elshohada	r	Al	ve+	2348	2017	susidal ingestion		normal	normal	normal
243	Female	18	Recovery	student	ashmoon	r	Al	ve+	1259	2017	susidal ingestion		normal	normal	normal
244	Female	17	Recovery	student	Meetfares	r	Al	ve+	1254	2017	susidal ingestion		normal	normal	normal
245	Female	16	Recovery	student	ashmoon	r	Al	ve+	1452	2017	susidal ingestion		normal	normal	normal
246	Female	18	Recovery	student	tabloha	r	zn	ve-	236	2017	susidal ingestion		normal	normal	normal
247	Male	2	Recovery	no	Quesina	r	zn	ve-	465	2017	accedinteal		normal	normal	normal
248	Male	24	Recovery	soldjer	tala	r	zn	ve-	354	2017	susidal ingestion		normal	normal	normal
249	Male	16	Recovery	student	Quesina	r	Al	ve+	999	2017	susidal ingestion		normal	normal	normal
250	Female	22	Recovery	student	shbeen elkom	u	zn	ve-	237	2017	susidal ingestion		normal	normal	normal
251	Male	26	Recovery	housewife	Berkt Elsaba	r	Al	ve+	1259	2017	susidal ingestion		normal	normal	normal
252	Female	12	Recovery	student	Markz Bader	r	Al	ve+	1254	2017	susidal ingestion		normal	normal	normal
253	Female	17	Recovery	student	Menouf	r	zn	ve-	431	2017	susidal ingestion		normal	normal	normal
254	Female	16	Recovery	student	Tala	r	zn	ve-	259	2017	susidal ingestion		normal	normal	normal
255	Male	3	Recovery	student	Quesina	r	zn	ve-	354	2017	accedinteal		normal	normal	normal
256	Female	19	Recovery	student	Elremaly	r	zn	ve-	235	2017	susidal ingestion		normal	normal	normal
257	Female	17	Recovery	student	Arabelramal	r	zn	ve-	431	2017	susidal ingestion		normal	normal	normal
258	Male	1	Recovery	no	Omkhenan	r	zn	ve-	253	2017	accedinteal		normal	normal	normal
259	Female	18	Recovery	student	Quesina	r	zn	ve-	354	2017	susidal ingestion		normal	normal	normal
260	Male	3	Recovery	no	Berkt Elsaba	r	zn	ve-	254	2017	accedinteal		normal	normal	normal
261	Female	42	Recovery	housewife	Banah	u	Al	ve+	999	2017	susidal ingestion		normal	normal	normal
262	Male	23	Recovery	farmer	meeleg	r	Al	ve+	1298	2017	susidal ingestion		normal	normal	normal
263	Female	1.5	Recovery	no	meeleg	r	zn	ve-	438	2017	accedinteal		normal	normal	normal
264	Female	50	Recovery	housewife	Menouf	r	zn	ve-	253	2018	susidal ingestion		normal	normal	normal
265	Male	19	Recovery	student	Elbagor	u	Al	ve+	2431	2018	susidal ingestion		normal	normal	normal
266	Female	22	Recovery	student	shbeen elkom	u	zn	ve-	489	2018	susidal ingestion		normal	normal	normal
267	Female	1.5	Recovery	no	Ashleem	r	zn	ve-	259	2018	accedinteal		normal	normal	normal
268	Female	1	Recovery	no	Ashleem	r	zn	ve-	236	2018	accedinteal		normal	normal	normal
269	Female	1.5	Recovery	no	Ashleem	r	Al	ve+	1243	2018	accedinteal		normal	normal	normal
270	Female	19	Recovery	student	Tala	r	zn	ve-	354	2018-01-10	susidal ingestion		normal	normal	normal
271	Female	18	Recovery	student	Banah	u	Al	ve+	2412	2018	susidal ingestion		normal	normal	normal
272	Male	19	Recovery	student	Menouf	r	zn	ve-	489	2018	susidal ingestion		normal	normal	normal
273	Male	30	Recovery	no	Menouf	r	zn	ve-	259	2018	susidal ingestion		normal	normal	normal
274	Female	19	Recovery	student	Elagiza	r	zn	ve-	236	2018	susidal ingestion		normal	normal	normal
275	Female	43	Recovery	housewife	Kafr Elmeselah	r	zn	ve-	421	2018	susidal ingestion		normal	normal	normal
276	Male	22	Recovery	student	Kaf Elsokaria	r	Al	ve+	2150	2018	susidal ingestion		normal	normal	normal
277	Female	22	Recovery	student	Tala	r	zn	ve-	354	2018	susidal ingestion		normal	normal	normal
278	Male	24	Recovery	soldjer	Estanah	r	zn	ve-	235	2018	susidal ingestion		normal	normal	normal
279	Male	18	Recovery	student	Menouf	r	zn	ve-	439	2018	susidal ingestion		normal	normal	normal
280	Female	16	Recovery	student	Estebary	r	zn	ve-	259	2018	susidal ingestion		normal	normal	normal
281	Male	17	Recovery	student	ashmoon	r	zn	ve-	359	2018	susidal ingestion		normal	normal	normal
282	Female	24	Recovery	teacher	Markz Bader	r	zn	ve-	254	2018	susidal ingestion		normal	normal	normal
283	Female	16	Recovery	student	Menouf	r	zn	ve-	265	2018	susidal ingestion		normal	normal	normal
284	Female	24	Recovery	teacher	Markz Bader	r	zn	ve-	470	2018	susidal ingestion		normal	normal	normal
285	Female	24	Recovery	housewife	Markz Bader	r	zn	ve-	243	2018	susidal ingestion		normal	normal	normal
286	Female	29	Recovery	housewife	tala	r	zn	ve-	236	2018	susidal ingestion		normal	normal	normal
287	Male	1.5	Recovery	no	ashmoon	r	zn	ve-	351	2018	accedinteal		normal	normal	normal
288	Female	20	Recovery	student	ashmoon	r	zn	ve-	512	2018	susidal ingestion		normal	normal	normal
289	Female	18	Recovery	student	tala	r	zn	ve-	532	2018	susidal ingestion		normal	normal	normal
290	Female	27	Recovery	housewife	ashmoon	u	zn	ve-	254	2018	susidal ingestion		normal	normal	normal
291	Male	22	Recovery	student	Elsadat	u	Al	ve+	2145	2018	susidal ingestion		normal	normal	normal
292	Male	4	Recovery	no	elbagour	r	zn	ve-	351	2018	accedinteal		normal	normal	normal
293	Female	18	Recovery	student	Elbatanoon	r	zn	ve-	512	2018	susidal ingestion		normal	normal	normal
294	Female	28	Recovery	teacher	Quesina	r	Al	ve+	1490	2018	susidal ingestion		normal	normal	normal
295	Male	20	Recovery	student	elkhadra	r	zn	ve-	236	2018	susidal ingestion		normal	normal	normal
296	Male	30	Recovery	soldjer	meetkhakan	r	zn	ve-	342	2018	susidal ingestion		normal	normal	normal
297	Female	15	Recovery	student	Menouf	r	Al	ve+	1234	2018	susidal ingestion		normal	normal	normal
298	Male	2	Recovery	no	tala	r	zn	ve-	354	2018	accedinteal		normal	normal	normal
299	Female	45	Recovery	housewife	Quesina	r	Al	ve+	2143	2018	susidal ingestion		normal	normal	normal
300	Male	2	Recovery	no	shbeen elkom	u	zn	ve-	265	2018	accedinteal		normal	normal	normal
301	Female	25	Recovery	teacher	zaoiah elbeely	r	Al	ve+	2354	2018	susidal ingestion		normal	normal	normal
302	Male	15	Recovery	student	shbeen elkom	u	Al	ve+	1254	2018	susidal ingestion		normal	normal	normal
303	Female	18	Recovery	student	Berkt Elsaba	r	Al	ve+	2341	2018	susidal ingestion		normal	normal	normal
304	Male	17	Recovery	student	Menouf	r	Al	ve+	980	2018	susidal ingestion		normal	normal	normal
305	Male	5	Recovery	no	shbeen elkom	u	zn	ve-	470	2018	accedinteal		normal	normal	normal
306	Female	16	Recovery	student	tala	r	zn	ve-	243	2018	susidal ingestion		normal	normal	normal
307	Female	45	Recovery	housewife	Quesina	r	zn	ve-	236	2018	susidal ingestion		normal	normal	normal
308	Female	30	Recovery	housewife	eltaharer	r	zn	ve-	351	2018	susidal ingestion		normal	normal	normal
309	Female	45	Recovery	housewife	Quesina	r	Al	ve+	1234	2018	susidal ingestion		normal	normal	normal
310	Female	2.5	Recovery	no	sohag	u	zn	ve-	265	2018	accedinteal		normal	normal	normal
311	Male	20	Recovery	student	elkhadra	r	Al	ve+	2365	2018	susidal ingestion		normal	normal	normal
312	Female	15	Recovery	student	ashmoon	r	zn	ve-	385	2018	susidal ingestion		normal	normal	normal
313	Female	19	Recovery	student	tala	r	Al	ve+	1543	2018	susidal ingestion		normal	normal	normal
314	Male	28	Recovery	farmer	elshohada	r	zn	ve-	239	2018	susidal ingestion		normal	normal	normal
315	Male	30	Recovery	driver	menouf	r	Al	ve+	897	2018	susidal ingestion		normal	normal	normal
316	Female	15	Recovery	student	ashmoon	r	zn	ve-	254	2018	susidal ingestion		normal	normal	normal
317	Female	16	Recovery	student	tabloha	r	zn	ve-	345	2018	susidal ingestion		normal	normal	normal
318	Male	20	Recovery	student	tala	r	Al	ve+	2143	2018	susidal ingestion		normal	normal	normal
319	Female	24	Recovery	teacher	ashmoon	r	zn	ve-	470	2018	susidal ingestion		normal	normal	normal
320	Female	20	Recovery	student	elshohada	r	zn	ve-	243	2018	susidal ingestion		normal	normal	normal
321	Female	55	Recovery	housewife	shbeen elkom	u	zn	ve-	239	2018	susidal ingestion		normal	normal	normal
322	Female	24	Recovery	housewife	ashmoon	r	zn	ve-	351	2018	susidal ingestion		normal	normal	normal
323	Female	3	Recovery	no	Markz Bader	r	zn	ve-	477	2018	accedinteal		normal	normal	normal
324	Male	34	Recovery	farmer	Elagiza	r	zn	ve-	248	2018	susidal ingestion		normal	normal	normal
325	Female	30	Recovery	housewife	Menouf	r	zn	ve-	236	2018	susidal ingestion		normal	normal	normal
326	Male	18	Recovery	student	Talkhoon	r	zn	ve-	351	2018	susidal ingestion		normal	normal	normal
327	Female	18	Recovery	student	Quesina	r	zn	ve-	259	2018	susidal ingestion		normal	normal	normal
328	Female	25	Recovery	teacher	shanawan	r	zn	ve-	348	2018	susidal ingestion		normal	normal	normal
329	Female	3	Recovery	no	Tanbedy	r	Al	ve+	1254	2018	accedinteal		normal	normal	normal
330	Female	20	Recovery	student	shbeen elkom	u	Al	ve+	2341	2018	susidal ingestion		normal	normal	normal
331	Male	20	Recovery	student	shanawan	r	Al	ve+	1254	2018	susidal ingestion		normal	normal	normal
332	Female	20	Recovery	student	elerakia	r	zn	ve-	477	2018	susidal ingestion		normal	normal	normal
333	Female	26	Recovery	housewife	bakhatey	r	zn	ve-	248	2018	susidal ingestion		normal	normal	normal
334	Male	1	Recovery	no	Menouf	r	zn	ve-	236	2018	accedinteal		normal	normal	normal
335	Female	3	Recovery	no	tala	r	zn	ve-	254	2018	accedinteal		normal	normal	normal
336	Male	1.5	Recovery	no	tala	r	Al	ve+	998	2018	accedinteal		normal	normal	normal
337	Female	24	Recovery	housewife	bakhatey	r	zn	ve-	477	2018	susidal ingestion		normal	normal	normal
338	Female	16	Recovery	student	ashmoon	r	zn	ve-	249	2018	susidal ingestion		normal	normal	normal
339	Female	15	Recovery	student	Menouf	r	zn	ve-	236	2018	susidal ingestion		normal	normal	normal
400	Female	16	Recovery	student	elshohada	r	zn	ve-	259	2018	susidal ingestion		normal	normal	normal
401	Male	18	Recovery	student	Shobrah khalfoon	u	zn	ve-	254	2018	susidal ingestion		normal	normal	normal
402	Male	27	Recovery	housewife	elshohada	r	zn	ve-	265	2018	susidal ingestion		normal	normal	normal
403	Male	34	Recovery	farmer	meeleg	r	zn	ve-	276	2018	susidal ingestion		normal	normal	normal
404	Female	20	Recovery	student	Elbagoor	r	zn	ve-	375	2018	susidal ingestion		normal	normal	normal
405	Male	3	Recovery	no	samadoon	r	zn	ve-	477	2018	accedinteal		normal	normal	normal
406	Male	17	Recovery	student	elerakia	r	zn	ve-	248	2018	susidal ingestion		normal	normal	normal
407	Male	8	Recovery	student	shbeen elkom	u	zn	ve-	236	2018	accedinteal		normal	normal	normal
408	Male	2.5	Recovery	no	Quesina	r	zn	ve-	254	2018	accedinteal		normal	normal	normal
409	Female	18	Recovery	student	Menouf	r	zn	ve-	287	2018	susidal ingestion		normal	normal	normal
410	Female	18	Recovery	student	manshet soltan	r	zn	ve-	354	2018	susidal ingestion		normal	normal	normal
411	Male	26	Recovery	student	Quesina	r	Al	ve+	1234	2018	susidal ingestion		normal	normal	normal
412	Male	1.5	Recovery	no	kamshesh	r	Al	ve+	1765	2018	accedinteal		normal	normal	normal
413	Male	42	Recovery	farmer	Quesina	r	zn	ve-	276	2018	susidal ingestion		normal	normal	normal
414	Male	6	Recovery	student	Quesina	r	zn	ve-	354	2018	accedinteal		normal	normal	normal
415	Female	21	Recovery	student	Banah	u	zn	ve-	354	2018	susidal ingestion		normal	normal	normal
417	Male	5	Recovery	no	ashmoon	r	zn	ve-	253	2018	accedinteal		normal	normal	normal
418	Male	23	Recovery	soldjer	shbeen elkom	u	Al	ve+	1243	2018	susidal ingestion		normal	normal	normal
419	Female	37	Recovery	housewife	tala	r	Al	ve+	1123	2018	susidal ingestion		normal	normal	normal
420	Male	33	Recovery	teacher	meet khalaf	r	zn	ve-	264	2018	susidal ingestion		normal	normal	normal
421	Male	2.5	Recovery	no	bakhatey	r	Al	ve+	997	2018	accedinteal		normal	normal	normal
422	Male	21	Recovery	student	shbeen elkom	u	zn	ve-	248	2018	susidal ingestion		normal	normal	normal
423	Female	17	Recovery	student	sers ellian	r	zn	ve-	236	2018	susidal ingestion		normal	normal	normal
424	Male	5	Recovery	student	shbeen elkom	u	zn	ve-	254	2018	accedinteal		normal	normal	normal
425	Male	18	Recovery	student	Shobrah khalfoon	u	Al	ve+	1432	2018	susidal ingestion		normal	normal	normal
426	Male	1.5	Recovery	no	shbeen elkom	u	Al	ve+	1652	2018	accedinteal		normal	normal	normal
427	Male	5	Recovery	student	meet farees	r	Al	ve+	2431	2018	accedinteal		normal	normal	normal
428	Female	15	Recovery	student	elshohada	r	zn	ve-	542	2018	susidal ingestion		normal	normal	normal
429	Male	17	Recovery	student	elshohada	r	Al	ve+	2812	2018	susidal ingestion		normal	normal	normal
430	Female	18	Recovery	student	Menouf	r	zn	ve-	682	2018	susidal ingestion		normal	normal	normal
431	Male	10	Recovery	student	Berkt Elsaba	r	zn	ve-	354	2018	susidal ingestion		normal	normal	normal
432	Female	40	Recovery	housewife	Berkt Elsaba	r	Al	ve+	352	2018	susidal ingestion		normal	normal	normal
433	Female	31	Recovery	housewife	Elbagoor	r	zn	ve-	254	2018	susidal ingestion		normal	normal	normal
434	Female	45	Recovery	housewife	elshohada	r	Al	ve+	1432	2018	susidal ingestion		normal	normal	normal
435	Female	45	Recovery	housewife	elshohada	r	Al	ve+	1652	2018	susidal ingestion		normal	normal	normal
436	Female	16	Recovery	student	elmay	r	zn	ve-	254	2018	susidal ingestion		normal	normal	normal
437	Female	18	Recovery	student	sers ellian	r	Al	ve+	1453	2018	susidal ingestion		normal	normal	normal
438	Female	22	Recovery	student	tala	r	zn	ve-	462	2018	susidal ingestion		normal	normal	normal
439	Male	1	Recovery	no	kafr sad	r	zn	ve-	276	2018	accedinteal		normal	normal	normal
440	Male	17	Recovery	student	meet aboshekha	r	Al	ve+	1432	2018	susidal ingestion		normal	normal	normal
441	Male	2.5	Recovery	no	Quesina	r	Al	ve+	1659	2018	accedinteal		normal	normal	normal
442	Male	15	Recovery	student	ashmoon	r	Al	ve+	1439	2018	susidal ingestion		normal	normal	normal
443	Female	17	Recovery	student	Menouf	r	Al	ve+	1650	2018	susidal ingestion		normal	normal	normal
444	Male	11	Recovery	student	Menouf	u	zn	ve-	465	2018	susidal ingestion		normal	normal	normal
445	Female	20	Recovery	student	ashmoon	u	zn	ve-	234	2018	susidal ingestion		normal	normal	normal
446	Female	15	Recovery	student	meeleg	r	Al	ve+	2314	2018	susidal ingestion		normal	normal	normal
447	Male	23	Recovery	farmer	Quesina	r	Al	ve+	234	2018	susidal ingestion		normal	normal	normal
448	Male	25	Recovery	soldjer	kafr tanbdy	r	Al	ve+	1542	2018	susidal ingestion		normal	normal	normal
449	Male	23	Recovery	farmer	Tanbedy	r	Al	ve+	2154	2018	susidal ingestion		normal	normal	normal
450	Male	1.5	Recovery	no	ashmoon	r	zn	ve-	354	2018	accedinteal		normal	normal	normal
451	Female	20	Recovery	student	ashmoon	r	Al	ve+	2512	2018	susidal ingestion		normal	normal	normal
452	Male	65	Recovery	retired	elshohada	u	Al	ve+	1432	2018	susidal ingestion		normal	normal	normal
453	Female	19	Recovery	student	elerakia	r	zn	ve-	236	2018	susidal ingestion		normal	normal	normal
454	Female	14	Recovery	student	kamshesh	r	Al	ve+	1214	2018	susidal ingestion		normal	normal	normal
455	Male	25	Recovery	farmer	kafr ebatanoon	r	Al	ve+	980	2018	susidal ingestion		normal	normal	normal
456	Male	28	Recovery	teacher	ghamreen	r	zn	ve-	462	2018	susidal ingestion		normal	normal	normal
457	Male	16	Recovery	student	sobra bas	r	zn	ve-	296	2018	susidal ingestion		normal	normal	normal
458	Female	1.5	Recovery	no	kom hamada	u	zn	ve-	564	2018	accedinteal		normal	normal	normal
459	Female	26	Recovery	teacher	shbeen elkom	u	zn	ve-	365	2018	susidal ingestion		normal	normal	normal
460	Male	40	Recovery	farmer	ashmoon	r	zn	ve-	236	2018	susidal ingestion		normal	normal	normal
461	Female	20	Recovery	student	tala	r	zn	ve-	354	2018	susidal ingestion		normal	normal	normal
462	Female	10	Recovery	student	kafr aboelhasn	r	Al	ve+	1432	2018	accedinteal		normal	normal	normal
463	Female	18	Recovery	student	elbehera	u	Al	ve+	1659	2018	susidal ingestion		normal	normal	normal
464	Female	18	Recovery	student	meet masood	r	Al	ve+	1439	2018	susidal ingestion		normal	normal	normal
465	Male	35	Recovery	soldjer	Menouf	r	zn	ve-	243	2018	susidal ingestion		normal	normal	normal
466	Male	17	Recovery	student	meet aboshekha	r	Al	ve+	2341	2018	susidal ingestion		normal	normal	normal
467	Male	19	Recovery	student	Menouf	r	Al	ve+	1254	2018	susidal ingestion		normal	normal	normal
468	Female	24	Recovery	teacher	Elbagoor	r	Al	ve+	1542	2018	susidal ingestion		normal	normal	normal
469	Female	28	Recovery	housewife	ashmoon	r	zn	ve-	254	2018	susidal ingestion		normal	normal	normal
470	Female	14	Recovery	student	Elsadat	u	zn	ve-	353	2018	susidal ingestion		normal	normal	normal
471	Female	19	Recovery	student	ashmoon	r	zn	ve-	354	2018	susidal ingestion		normal	normal	normal
472	Male	33	Recovery	farmer	ashmoon	r	Al	ve+	980	2018	susidal ingestion		normal	normal	normal
473	Male	23	Recovery	soldjer	tala	r	Al	ve+	1298	2018	susidal ingestion		normal	normal	normal
474	Male	1	Recovery	no	elbehera	u	zn	ve-	265	2018	accedinteal		normal	normal	normal
475	Female	21	Recovery	student	embaba	u	Al	ve+	1244	2018	susidal ingestion		normal	normal	normal
476	Female	18	Recovery	student	kamshesh	r	zn	ve-	375	2018	susidal ingestion		normal	normal	normal
477	Female	20	Recovery	student	elmay	r	Al	ve+	1200	2018	susidal ingestion		normal	normal	normal
478	Female	38	Recovery	housewife	shbeen elkom	u	zn	ve-	354	2018	susidal ingestion		normal	normal	normal
479	Female	3.5	Recovery	no	tala	r	Al	ve+	2341	2018	accedinteal		normal	normal	normal
480	Female	45	Recovery	housewife	Menouf	r	Al	ve+	1250	2018	susidal ingestion		normal	normal	normal
481	Male	1.5	Recovery	no	elshohada	r	Al	ve+	1549	2018	accedinteal		normal	normal	normal
482	Female	27	Recovery	housewife	ashmoon	r	zn	ve-	365	2018	susidal ingestion		normal	normal	normal
483	Female	23	Recovery	teacher	kom hamada	u	zn	ve-	309	2018	susidal ingestion		normal	normal	normal
484	Male	15	Recovery	student	Menouf	r	Al	ve+	1410	2018	susidal ingestion		normal	normal	normal
485	Female	5	Recovery	student	Elbagoor	r	Al	ve+	2431	2018	accedinteal		normal	normal	normal
486	Female	7	Recovery	student	Elbagoor	r	Al	ve+	2541	2018	accedinteal		normal	normal	normal
487	Female	7	Recovery	student	Elbatanoon	r	Al	ve+	2561	2018	accedinteal		normal	normal	normal
488	Female	29	Recovery	housewife	shbeen elkom	u	Al	ve+	1090	2018	susidal ingestion		normal	normal	normal
489	Male	4	Recovery	no	elsadat	u	Al	ve+	2087	2018	accedinteal		normal	normal	normal
490	Female	3	Recovery	no	elshohada	r	Al	ve+	2412	2018	accedinteal		normal	normal	normal
491	Female	19	Recovery	student	Elbagoor	r	Al	ve+	2145	2018	susidal ingestion		normal	normal	normal
492	Female	15	Recovery	student	Menouf	r	Al	ve+	2412	2018	susidal ingestion		normal	normal	normal
493	Female	19	Recovery	student	Berkt Elsaba	u	zn	ve-	265	2018	susidal ingestion		normal	normal	normal
494	Female	2	Recovery	no	ashmoon	r	zn	ve-	345	2018	accedinteal		normal	normal	normal
495	Female	15	Recovery	student	shobra bas	r	Al	ve+	1243	2018	susidal ingestion		normal	normal	normal
496	Male	28	Recovery	farmer	elshohada	r	zn	ve-	276	2018	susidal ingestion		normal	normal	normal
497	Female	16	Recovery	student	Tanbedy	r	Al	ve+	2412	2018	susidal ingestion		normal	normal	normal
498	Male	22	Recovery	student	Menouf	r	zn	ve-	254	2018	susidal ingestion		normal	normal	normal
499	Female	1.5	Recovery	no	Berkt Elsaba	r	zn	ve-	305	2018	accedinteal		normal	normal	normal
500	Male	5	Recovery	student	Elbagoor	r	Al	ve+	1254	2018	accedinteal		normal	normal	normal
501	Female	26	Recovery	housewife	ashmoon	r	zn	ve-	387	2018	susidal ingestion		normal	normal	normal
502	Female	15	Recovery	student	Kafr Elmeselah	r	zn	ve-	408	2018	susidal ingestion		normal	normal	normal
503	Female	18	Recovery	student	ashmoon	r	Al	ve+	1254	2018	susidal ingestion		normal	normal	normal
504	Male	1	Recovery	no	Tanbedy	r	zn	ve-	287	2018	accedinteal		normal	normal	normal
505	Male	24	Recovery	housewife	Elbagoor	r	zn	ve-	276	2018	susidal ingestion		normal	normal	normal
506	Female	18	Recovery	student	ashmoon	r	zn	ve-	507	2018	susidal ingestion		normal	normal	normal
507	Female	20	Recovery	student	ashmoon	r	zn	ve-	386	2018	susidal ingestion		normal	normal	normal
508	Female	5	Recovery	student	ashmoon	r	zn	ve-	431	2018	accedinteal		normal	normal	normal
509	Male	4	Recovery	no	ashmoon	r	zn	ve-	482	2018	accedinteal		normal	normal	normal
510	Female	1.5	Recovery	no	elshohada	r	zn	ve-	287	2018	accedinteal		normal	normal	normal
511	Male	4	Recovery	no	tala	r	zn	ve-	262	2018	accedinteal		normal	normal	normal
512	Female	21	Recovery	student	meet aboshekha	r	Al	ve+	1678	2018	susidal ingestion		normal	normal	normal
513	Female	14	Recovery	student	tala	r	zn	ve-	509	2018	susidal ingestion		normal	normal	normal
514	Female	17	Recovery	student	Elbagoor	r	zn	ve-	386	2018	susidal ingestion		normal	normal	normal
515	Female	3	Recovery	no	ashmoon	r	zn	ve-	439	2018	accedinteal		normal	normal	normal
516	Male	15	Recovery	student	kafr elmeselah	r	zn	ve-	482	2018	susidal ingestion		normal	normal	normal
517	Female	27	Recovery	teacher	Menouf	r	zn	ve-	287	2018	susidal ingestion		normal	normal	normal
518	Male	26	Recovery	farmer	manshet soltan	r	Al	ve+	2760	2018	susidal ingestion		normal	normal	normal
519	Female	24	Recovery	housewife	Elbagoor	r	Al	ve+	1078	2018	susidal ingestion		normal	normal	normal
520	Female	16	Recovery	student	sobra bas	r	Al	ve+	1170	2018	susidal ingestion		normal	normal	normal
521	female	1.5	Recovery	no	ashmoon	u	zn	ve-	254	2018	accedinteal		normal	normal	normal
522	Female	13	Recovery	student	Quesina	r	zn	ve-	365	2018	susidal ingestion		normal	normal	normal
523	Male	1.5	Recovery	no	zooer	r	zn	ve-	354	2018	accedinteal		normal	normal	normal
524	Male	5	Recovery	student	elshohada	r	Al	ve+	899	2018	accedinteal		normal	normal	normal
525	Female	16	Recovery	student	sobra bas	r	Al	ve+	1409	2018	accedinteal		normal	normal	normal
526	Male	30	Recovery	farmer	eldabiba	r	zn	ve-	254	2018	susidal ingestion		normal	normal	normal
527	Female	35	Recovery	housewife	ashmoon	r	zn	ve-	398	2018	susidal ingestion		normal	normal	normal
528	Female	20	Recovery	student	tala	r	zn	ve-	404	2018	susidal ingestion		normal	normal	normal
529	Female	18	Recovery	student	elshohada	r	zn	ve-	352	2018	susidal ingestion		normal	normal	normal
530	Female	15	Recovery	student	Menouf	r	Al	ve+	1790	2018	susidal ingestion		normal	normal	normal
531	Female	16	Recovery	student	tala	r	zn	ve-	399	2018	susidal ingestion		normal	normal	normal
532	Male	1	Recovery	no	Elbagoor	r	zn	ve-	409	2018	accedinteal		normal	normal	normal
533	Female	18	Recovery	student	Menouf	r	zn	ve-	359	2018	susidal ingestion		normal	normal	normal
534	Male	28	Recovery	farmer	ashmoon	r	Al	ve+	1432	2018	susidal ingestion		normal	normal	normal
535	Male	15	Recovery	student	Elbatanoon	r	zn	ve-	346	2018	susidal ingestion		normal	normal	normal
536	Female	18	Recovery	student	ashmoon	r	zn	ve-	236	2018	susidal ingestion		normal	normal	normal
537	Male	36	Recovery	farmer	Elbatanoon	r	Al	ve+	1234	2018	susidal ingestion		normal	normal	normal
538	Female	2	Recovery	no	Berkt Elsaba	r	Al	ve+	1265	2018	accedinteal		normal	normal	normal
539	Male	4.5	Recovery	no	Menouf	r	Al	ve+	1089	2018	accedinteal		normal	normal	normal
540	Female	7	Recovery	student	Elbagoor	r	Al	ve+	1265	2018	accedinteal		normal	normal	normal
541	Female	35	Recovery	housewife	Elbatanoon	r	Al	ve+	1076	2018	susidal ingestion		normal	normal	normal
542	Male	4	Recovery	no	kom hamada	u	Al	ve+	1543	2018	accedinteal		normal	normal	normal
543	Female	16	Recovery	student	ashmoon	r	zn	ve-	354	2018	susidal ingestion		normal	normal	normal
544	Male	2	recovery	no	sers ellian	r	zn	ve-	236	2018	accedinteal		normal	normal	normal
545	Female	23	Recovery	student	shbeen elkom	u	Al	ve+	1254	2018	susidal ingestion		normal	normal	normal
546	Female	21	Recovery	student	ashmoon	r	Al	ve+	998	2018	susidal ingestion		normal	normal	normal
547	Female	18	Recovery	student	Markz Bader	r	zn	ve-	239	2018	susidal ingestion		normal	normal	normal
548	Female	25	Recovery	farmer	ashmoon	r	Al	ve+	1265	2018	susidal ingestion		normal	normal	normal
549	Female	25	Recovery	driver	ashmoon	r	Al	ve+	1076	2018	susidal ingestion		normal	normal	normal
550	Female	34	Recovery	housewife	ashmoon	r	zn	ve-	254	2018	susidal ingestion		normal	normal	normal
551	Female	15	Recovery	student	ashmoon	r	zn	ve-	354	2018	susidal ingestion		normal	normal	normal
552	Female	15	Recovery	student	tala	r	zn	ve-	462	2018	susidal ingestion		normal	normal	normal
553	Female	16	Recovery	student	Menouf	r	zn	ve-	309	2018	susidal ingestion		normal	normal	normal
554	Male	2.5	Recovery	no	sobra bas	r	zn	ve-	345	2018	accedinteal		normal	normal	normal
555	Male	2	Recovery	no	Elbatanoon	u	Al	ve+	2354	2018	accedinteal		normal	normal	normal
556	Female	20	Recovery	student	kom hamada	u	Al	ve+	1254	2018	susidal ingestion		normal	normal	normal
557	Female	20	Recovery	student	kafr helal	r	Al	ve+	2143	2018	susidal ingestion		normal	normal	normal
558	Male	25	Recovery	soldjer	tala	r	Al	ve+	2543	2018	susidal ingestion		normal	normal	normal
559	Male	15	Recovery	student	samadoon	r	Al	ve+	2100	2018-12-15	susidal ingestion		normal	normal	normal
560	Male	12	Recovery	student	Elbatanoon	r	zn	ve-	365	2018	susidal ingestion		normal	normal	normal
561	Male	2	Recovery	no	tala	r	zn	ve-	354	2018	accedinteal		normal	normal	normal
562	Female	16	Recovery	student	ashmoon	r	zn	ve-	462	2018	susidal ingestion		normal	normal	normal
563	Male	20	Recovery	student	Elbatanoon	r	zn	ve-	309	2018	susidal ingestion		normal	normal	normal
564	Female	20	Recovery	student	ashmoon	r	zn	ve-	345	2018	susidal ingestion		normal	normal	normal
565	Male	20	Recovery	no	Menouf	r	Al	ve+	1254	2018	susidal ingestion		normal	normal	normal
566	Female	2.5	Recovery	no	tala	r	Al	ve+	2143	2018	accedinteal		normal	normal	normal
567	Female	19	Recovery	student	ashmoon	r	Al	ve+	2543	2018	susidal ingestion		normal	normal	normal
568	Female	17	Recovery	student	zawia elnaora	r	Al	ve+	1287	2018	susidal ingestion		normal	normal	normal
569	Female	10	Recovery	student	Menouf	r	zn	ve-	254	2018	accedinteal		normal	normal	normal
570	Female	30	Recovery	housewife	ashmoon	r	zn	ve-	541	2018	susidal ingestion		normal	normal	normal
571	Female	18	Recovery	student	elerakia	r	zn	ve-	365	2018	susidal ingestion		normal	normal	normal
572	Male	11	Recovery	student	ashmoon	r	zn	ve-	476	2018	accedinteal		normal	normal	normal
573	Male	18	Recovery	student	Menouf	r	zn	ve-	567	2018	susidal ingestion		normal	normal	normal
574	Male	14	Recovery	student	ashmoon	r	zn	ve-	298	2018	susidal ingestion		normal	normal	normal
575	Female	18	Recovery	student	ashmoon	r	zn	ve-	405	2018	susidal ingestion		normal	normal	normal
576	Male	23	Recovery	soldjer	elshohada	r	zn	ve-	403	2018	susidal ingestion		normal	normal	normal
577	Female	3	Recovery	no	elsadat	u	Al	ve+	1234	2018	accedinteal		normal	normal	normal
578	Female	16	Recovery	student	ashmoon	r	zn	ve-	254	2018	susidal ingestion		normal	normal	normal
579	Female	1	Recovery	no	elshohada	r	zn	ve-	365	2018	accedinteal		normal	normal	normal
580	Female	17	Recovery	student	elsadat	u	zn	ve-	476	2018	susidal ingestion		normal	normal	normal
581	Female	14	Recovery	student	samadoon	r	zn	ve-	567	2018	susidal ingestion		normal	normal	normal
582	Male	1	Recovery	no	shanawan	r	Al	ve+	1254	2018	accedinteal		normal	normal	normal
583	Male	5	Recovery	student	elshohada	r	Al	ve+	2143	2018	accedinteal		normal	normal	normal
584	Male	1.9	Recovery	no	Berkt Elsaba	r	Al	ve+	2543	2018	accedinteal		normal	normal	normal
585	Male	65	Recovery	retired	elshohada	r	Al	ve+	1289	2018	susidal ingestion		normal	normal	normal
586	Male	3	Recovery	no	tala	r	Al	ve+	1320	2018	accedinteal		normal	normal	normal
587	Male	5	Recovery	no	Abo mashor	r	Al	ve+	1234	2018	accedinteal		normal	normal	normal
588	Male	26	Recovery	teacher	tala	r	zn	ve-	276	2018	susidal ingestion		normal	normal	normal
589	Female	15	Recovery	student	kafr aboelhasn	r	Al	ve+	1258	2018	susidal ingestion		normal	normal	normal
590	Female	18	Recovery	student	elagiza	r	Al	ve+	2149	2018	susidal ingestion		normal	normal	normal
591	Male	5	Recovery	student	shbeen elkom	u	Al	ve+	2543	2018	accedinteal		normal	normal	normal
592	Female	18	Recovery	student	tala	r	Al	ve+	1289	2018	susidal ingestion		normal	normal	normal
593	Male	55	Recovery	retired	shbeen elkom	u	Al	ve+	1329	2018	susidal ingestion		normal	normal	normal
594	Female	20	Recovery	student	elmay	r	Al	ve+	1239	2018	susidal ingestion		normal	normal	normal
595	Male	10	Recovery	student	meet aboshekha	r	Al	ve+	2234	2018	accedinteal		normal	normal	normal
596	Female	24	Recovery	teacher	Elbagoor	r	Al	ve+	1287	2018	susidal ingestion		normal	normal	normal
597	Female	16	Recovery	student	elshohada	r	Al	ve+	1235	2018	susidal ingestion		normal	normal	normal
598	Female	21	Recovery	student	embaba	u	Al	ve+	1009	2018	susidal ingestion		normal	normal	normal
599	Male	20	Recovery	student	Berkt Elsaba	r	Al	ve+	2387	2018	susidal ingestion		normal	normal	normal
600	Female	38	Recovery	housewife	elshohada	r	Al	ve+	2170	2018	susidal ingestion		normal	normal	normal
601	Female	30	Recovery	housewife	Menouf	r	Al	ve+	2008	2018	susidal ingestion		normal	normal	normal
602	Female	2	Recovery	no	Elbagoor	r	Al	ve+	2017	2018	accedinteal		normal	normal	normal
603	Female	35	Recovery	housewife	Elbatanoon	r	Al	ve+	2128	2018	susidal ingestion		normal	normal	normal
604	Male	15	Recovery	student	Menouf	r	Al	ve+	1876	2018	susidal ingestion		normal	normal	normal
605	Female	17	Recovery	student	elrahab	r	Al	ve+	2009	2018	susidal ingestion		normal	normal	normal
606	Female	29	Recovery	teacher	shbeen elkom	u	Al	ve+	2018	2018	susidal ingestion		normal	normal	normal
607	Male	1	Recovery	no	elsadat	u	Al	ve+	1329	2018	accedinteal		normal	normal	normal
608	Male	4	Recovery	no	kom hamada	u	Al	ve+	1239	2018	accedinteal		normal	normal	normal
609	Female	17	Recovery	student	Berkt Elsaba	r	Al	ve+	2234	2018	susidal ingestion		normal	normal	normal
610	Female	18	Recovery	student	elshoda	r	Al	ve+	1287	2018	susidal ingestion		normal	normal	normal
611	Female	21	Recovery	student	Elbagoor	r	Al	ve+	1235	2018	susidal ingestion		normal	normal	normal
612	Male	1.5	Recovery	no	elshoda	r	Al	ve+	1009	2018	accedinteal		normal	normal	normal
613	Female	8	Recovery	student	Tanbedy	r	Al	ve+	2387	2018	accedinteal		normal	normal	normal
614	Female	43	Recovery	housewife	Berkt Elsaba	r	Al	ve+	2170	2018	susidal ingestion		normal	normal	normal
615	Female	1.5	Recovery	no	tala	r	Al	ve+	2091	2018	accedinteal		normal	normal	normal
616	Female	18	Recovery	student	shbeen elkom	u	Al	ve+	2020	2018	susidal ingestion		normal	normal	normal
617	Male	29	Recovery	driver	shbeen elkom	u	Al	ve+	2341	2018	susidal ingestion		normal	normal	normal
618	Male	5	Recovery	student	Elbagoor	r	Al	ve+	2431	2018	accedinteal		normal	normal	normal
619	Female	25	Recovery	housewife	Elbatanoon	r	Al	ve+	2512	2018	susidal ingestion		normal	normal	normal
620	Male	40	Recovery	farmer	ashmoon	r	Al	ve+	2345	2018	susidal ingestion		normal	normal	normal
621	Female	18	Recovery	student	kafr elsokaria	r	Al	ve+	2009	2018	susidal ingestion		normal	normal	normal
622	female	4	Recovery	no	Quesina	r	Al	ve+	2018	2018	accedinteal		normal	normal	normal
623	Female	15	Recovery	student	eldabiba	r	Al	ve+	1329	2018	susidal ingestion		normal	normal	normal
624	Male	17	Recovery	student	Quesina	r	Al	ve+	1239	2018	susidal ingestion		normal	normal	normal
625	Female	25	Recovery	housewife	Tokh Tanbisha	r	Al	ve+	2234	2018	susidal ingestion		normal	normal	normal
626	Male	16	Recovery	student	Elbagoor	r	Al	ve+	2018	2018	susidal ingestion		normal	normal	normal
627	Female	18	Recovery	student	tala	r	Al	ve+	2431	2018	susidal ingestion		normal	normal	normal
628	Female	18	Recovery	student	elshohada	r	Al	ve+	2176	2018	susidal ingestion		normal	normal	normal
629	Female	1.5	Recovery	no	elshoda	r	Al	ve+	2341	2018	accedinteal		normal	normal	normal
630	Female	15	Recovery	student	elshoda	r	Al	ve+	1234	2018	susidal ingestion		normal	normal	normal
631	Male	1	Recovery	no	babel	r	Al	ve+	2020	2018	accedinteal		normal	normal	normal
632	Female	14	Recovery	student	Berkt Elsaba	r	Al	ve+	2341	2018	susidal ingestion		normal	normal	normal
633	Female	35	Recovery	housewife	meet aboshekha	r	Al	ve+	2431	2018	susidal ingestion		normal	normal	normal
634	Female	35	Recovery	housewife	elshaed fekry	r	Al	ve+	2512	2018	susidal ingestion		normal	normal	normal
635	Female	43	Recovery	housewife	Berkt Elsaba	r	Al	ve+	2345	2018	susidal ingestion		normal	normal	normal
636	Female	25	Recovery	housewife	Menouf	r	Al	ve+	2007	2018	susidal ingestion		normal	normal	normal
637	Female	17	Recovery	student	elamaria	r	Al	ve+	2019	2018	susidal ingestion		normal	normal	normal
638	Female	15	Recovery	student	tala	r	Al	ve+	2220	2018	susidal ingestion		normal	normal	normal
639	Female	24	Recovery	housewife	Elbagoor	r	Al	ve+	1234	2018	susidal ingestion		normal	normal	normal
640	Female	16	Recovery	student	shobra bas	r	Al	ve+	2341	2018	susidal ingestion		normal	normal	normal
641	Female	20	Recovery	student	Berkt Elsaba	r	Al	ve+	1234	2018	susidal ingestion		normal	normal	normal
642	Female	18	Recovery	student	elsadat	u	Al	ve+	2020	2018	susidal ingestion		normal	normal	normal
643	Male	4	Recovery	no	elshohada	r	Al	ve+	2341	2018	accedinteal		normal	normal	normal
644	Male	28	Recovery	driver	elshohada	r	Al	ve+	2431	2018	susidal ingestion		normal	normal	normal
645	Female	16	Recovery	student	Quesina	r	Al	ve+	2340	2018	susidal ingestion		normal	normal	normal
645	Female	15	Recovery	student	ashmoon	r	Al	ve+	1234	2018	susidal ingestion		normal	normal	normal
647	Male	18	Recovery	student	kafr elbatanoon	r	Al	ve+	1243	2018	susidal ingestion		normal	normal	normal
648	Male	23	Recovery	farmer	tala	r	Al	ve+	1432	2018	susidal ingestion		normal	normal	normal
649	Female	18	Recovery	student	Berkt Elsaba	r	Al	ve+	1234	2018	susidal ingestion		normal	normal	normal
650	Male	18	Recovery	student	meeleg	r	Al	ve+	2341	2018	susidal ingestion		normal	normal	normal
651	Male	16	Recovery	student	meet masood	r	Al	ve+	2215	2018	susidal ingestion		normal	normal	normal
652	Female	1	Recovery	no	samadoon	r	Al	ve+	1542	2018	accedinteal		normal	normal	normal
653	Male	1.5	Recovery	no	elmay	r	Al	ve+	1276	2018	accedinteal		normal	normal	normal
654	Male	25	Recovery	soldjer	Menouf	r	Al	ve+	1254	2018	susidal ingestion		normal	normal	normal
655	Male	15	Recovery	student	Elbatanoon	r	Al	ve+	2176	2018	susidal ingestion		normal	normal	normal
656	Female	34	Recovery	housewife	tala	r	Al	ve+	2653	2018	susidal ingestion		normal	normal	normal
657	Male	4.5	Recovery	no	Berkt Elsaba	r	Al	ve+	2018	2018	accedinteal		normal	normal	normal
658	Male	13	Recovery	student	Tanbedy	r	Al	ve+	2653	2018	susidal ingestion		normal	normal	normal
659	Female	20	Recovery	student	Menouf	r	Al	ve+	1090	2018	susidal ingestion		normal	normal	normal
660	Male	15	Recovery	student	bakhatey	r	Al	ve+	2543	2018	susidal ingestion		normal	normal	normal
661	Female	32	Recovery	housewife	Omkhenan	r	Al	ve+	1234	2018	susidal ingestion		normal	normal	normal
662	Male	30	Recovery	teacher	elsadat	u	Al	ve+	2341	2018	susidal ingestion		normal	normal	normal
663	Male	1.9	Recovery	no	Menouf	r	Al	ve+	2215	2018	accedinteal		normal	normal	normal
664	Female	4	Recovery	no	meeleg	r	Al	ve+	1542	2018	accedinteal		normal	normal	normal
665	Female	18	Recovery	student	Elbatanoon	r	Al	ve+	1276	2018	susidal ingestion		normal	normal	normal
666	Male	2	Recovery	no	Omkhenan	r	Al	ve+	1254	2018	accedinteal		normal	normal	normal
667	Female	3	Recovery	no	kafr helal	r	Al	ve+	2176	2018	accedinteal		normal	normal	normal
668	Male	20	Recovery	student	om saleh	r	Al	ve+	2653	2018	susidal ingestion		normal	normal	normal
669	Female	20	Recovery	student	zeneara	r	Al	ve+	2018	2018	susidal ingestion		normal	normal	normal
670	Male	25	Recovery	farmer	tala	r	Al	ve+	2653	2018	susidal ingestion		normal	normal	normal
671	Male	12	Recovery	student	Elbatanoon	r	Al	ve+	1090	2018	susidal ingestion		normal	normal	normal
672	Male	18	Recovery	student	shbeen elkom	u	Al	ve+	2543	2018	susidal ingestion		normal	normal	normal
673	Male	1.5	Recovery	no	wadi elnatroon	u	Al	ve+	2765	2018	accedinteal		normal	normal	normal
674	Female	17	Recovery	student	elshohada	r	Al	ve+	1276	2018	susidal ingestion		normal	normal	normal
675	Female	35	Recovery	housewife	Menouf	r	Al	ve+	2653	2018	susidal ingestion		normal	normal	normal
676	Female	16	Recovery	student	ashmoon	r	Al	ve+	1876	2018	susidal ingestion		normal	normal	normal
677	Female	20	Recovery	student	tala	r	Al	ve+	1542	2018	susidal ingestion		normal	normal	normal
678	Female	17	Recovery	student	bakhatey	r	Al	ve+	1276	2018	susidal ingestion		normal	normal	normal
679	Female	2.5	Recovery	no	tala	r	Al	ve+	1254	2018	accedinteal		normal	normal	normal
680	Female	15	Recovery	student	zawia elnaora	r	Al	ve+	2176	2018	susidal ingestion		normal	normal	normal
681	Female	2	Recovery	no	Quesina	r	Al	ve+	2653	2018	accedinteal		normal	normal	normal
682	Female	20	Recovery	student	elshohada	r	Al	ve+	2019	2018	susidal ingestion		normal	normal	normal
683	Female	23	Recovery	housewife	Elbagoor	r	Al	ve+	2659	2018	susidal ingestion		normal	normal	normal
684	Female	18	Recovery	student	Berkt Elsaba	r	Al	ve+	1090	2018	susidal ingestion		normal	normal	normal
685	Female	19	Recovery	student	Elbagoor	r	Al	ve+	2543	2018	susidal ingestion		normal	normal	normal
686	Male	18	Recovery	student	Berkt Elsaba	r	Al	ve+	2765	2018	susidal ingestion		normal	normal	normal
687	Male	22	Recovery	student	shbeen elkom	u	Al	ve+	1276	2018	susidal ingestion		normal	normal	normal
688	Male	1	Recovery	no	elshohada	r	Al	ve+	2653	2018	accedinteal		normal	normal	normal
689	Male	18	Recovery	student	tala	r	Al	ve+	1870	2018	susidal ingestion		normal	normal	normal
690	Male	19	Recovery	student	Menouf	r	Al	ve+	2314	2018	susidal ingestion		normal	normal	normal
691	Female	15	Recovery	student	eldabiba	r	Al	ve+	1900	2018	susidal ingestion		normal	normal	normal
692	Female	24	Recovery	teacher	ashmoon	r	zn	ve-	287	2019	susidal ingestion		normal	normal	normal
693	Female	19	Recovery	student	Quesina	u	Al	ve+	2653	2019	susidal ingestion		normal	normal	normal
694	Female	1.8	Recovery	no	Menouf	r	zn	ve-	308	2019	accedinteal		normal	normal	normal
695	Female	18	Recovery	student	Estebary	r	zn	ve-	465	2019	susidal ingestion		normal	normal	normal
696	Female	18	Recovery	student	tala	r	Al	ve+	2176	2019	susidal ingestion		normal	normal	normal
697	Male	25	Recovery	soldjer	shobra khlfoon	r	Al	ve+	2653	2019	susidal ingestion		normal	normal	normal
698	Female	20	Recovery	student	Menouf	r	zn	ve-	298	2019	susidal ingestion		normal	normal	normal
699	Female	14	Recovery	student	tah shobra	r	Al	ve+	2341	2019	susidal ingestion		normal	normal	normal
700	Male	3	Recovery	no	elshohada	r	Al	ve+	2098	2019	accedinteal		normal	normal	normal
701	Female	31	Recovery	teacher	tala	r	zn	ve-	318	2019	susidal ingestion		normal	normal	normal
702	Male	8	Recovery	student	Menouf	r	zn	ve-	456	2019	accedinteal		normal	normal	normal
703	Female	18	Recovery	student	Menouf	r	Al	ve+	2549	2019	susidal ingestion		normal	normal	normal
704	Male	19	Recovery	student	meet farees	r	Al	ve+	2769	2019	susidal ingestion		normal	normal	normal
705	Female	21	Recovery	student	elerakia	r	zn	ve-	287	2019	susidal ingestion		normal	normal	normal
706	Female	20	Recovery	student	Elbatanoon	r	zn	ve-	398	2019	susidal ingestion		normal	normal	normal
707	Male	21	Recovery	student	eldabiba	r	Al	ve+	2098	2019	susidal ingestion		normal	normal	normal
708	Male	21	Recovery	student	ashmoon	r	zn	ve-	541	2019	susidal ingestion		normal	normal	normal
709	Female	22	Recovery	student	elroda	r	zn	ve-	345	2019	susidal ingestion		normal	normal	normal
710	Male	4	Recovery	no	shanawan	r	zn	ve-	265	2019	accedinteal		normal	normal	normal
711	Male	37	Recovery	farmer	bakhatey	r	Al	ve+	354	2019	susidal ingestion		normal	normal	normal
712	Female	20	Recovery	student	Berkt Elsaba	r	zn	ve-	541	2019	susidal ingestion		normal	normal	normal
713	Female	30	Recovery	teacher	Menouf	r	zn	ve-	345	2019	susidal ingestion		normal	normal	normal
714	Female	15	Recovery	student	Menouf	r	zn	ve-	261	2019	susidal ingestion		normal	normal	normal
715	Female	16	Recovery	student	meet esam	r	zn	ve-	541	2019	susidal ingestion		normal	normal	normal
716	Male	16	Recovery	student	ashmoon	r	zn	ve-	340	2019	susidal ingestion		normal	normal	normal
717	Male	18	Recovery	student	elkhataba	r	zn	ve-	269	2019	susidal ingestion		normal	normal	normal
718	Female	17	Recovery	student	Quesina	r	Al	ve+	1900	2019	susidal ingestion		normal	normal	normal
719	Female	2	Recovery	no	ganzoor	r	zn	ve-	345	2019	accedinteal		normal	normal	normal
720	Female	28	Recovery	teacher	shbeen elkom	u	zn	ve-	269	2019	susidal ingestion		normal	normal	normal
721	Female	16	Recovery	student	Menouf	r	zn	ve-	540	2019	susidal ingestion		normal	normal	normal
722	Female	40	Recovery	housewife	ashmoon	r	zn	ve-	340	2019	susidal ingestion		normal	normal	normal
723	Male	1	Recovery	no	meet aboelkom	r	zn	ve-	269	2019	accedinteal		normal	normal	normal
724	Female	23	Recovery	housewife	ashmoon	r	Al	ve+	2314	2019	susidal ingestion		normal	normal	normal
725	Female	27	Recovery	teacher	Berkt Elsaba	r	Al	ve+	1243	2019	susidal ingestion		normal	normal	normal
726	Male	22	Recovery	student	Berkt Elsaba	r	zn	ve-	254	2019	susidal ingestion		normal	normal	normal
727	Male	1.5	Recovery	no	Quesina	r	zn	ve-	254	2019	accedinteal		normal	normal	normal
728	Male	25	Recovery	teacher	zefta	r	Al	ve+	2134	2019	susidal ingestion		normal	normal	normal
729	Female	45	Recovery	housewife	meet masood	r	Al	ve+	1543	2019	susidal ingestion		normal	normal	normal
730	Female	2.5	Recovery	no	Menouf	r	zn	ve-	287	2019	accedinteal		normal	normal	normal
731	Female	28	Recovery	teacher	elshohada	r	zn	ve-	287	2019	susidal ingestion		normal	normal	normal
732	Female	19	Recovery	student	bakhatey	r	Al	ve+	1230	2019	susidal ingestion		normal	normal	normal
733	Female	13	Recovery	student	Menouf	r	zn	ve-	321	2019	susidal ingestion		normal	normal	normal
734	Male	1.5	Recovery	no	Elbagoor	r	zn	ve-	401	2019	accedinteal		normal	normal	normal
735	Female	17	Recovery	student	ashmoon	r	Al	ve+	998	2019	susidal ingestion		normal	normal	normal
736	Male	24	Recovery	farmer	Tanbedy	r	zn	ve-	276	2019	susidal ingestion		normal	normal	normal
737	Female	17	Recovery	student	Elbagoor	r	zn	ve-	309	2019	susidal ingestion		normal	normal	normal
738	Female	21	Recovery	student	elsadat	u	zn	ve-	287	2019	susidal ingestion		normal	normal	normal
739	Female	2.5	Recovery	no	Elbagoor	r	Al	ve+	2134	2019	accedinteal		normal	normal	normal
740	Female	52	Recovery	retired	shobrabas	r	Al	ve+	2143	2019	susidal ingestion		normal	normal	normal
741	Female	19	Recovery	student	elbagoor	r	Al	ve+	1243	2019	susidal ingestion		normal	normal	normal
742	Male	4	Recovery	no	kamshesh	r	zn	ve-	276	2019	accedinteal		normal	normal	normal
743	Male	4	Recovery	no	kamshesh	r	zn	ve-	306	2019	accedinteal		normal	normal	normal
744	Female	30	Recovery	teacher	kamshesh	r	zn	ve-	289	2019	susidal ingestion		normal	normal	normal
745	Male	55	Recovery	farmer	Menouf	r	Al	ve+	2314	2019	susidal ingestion		normal	normal	normal
746	Female	18	Recovery	student	tanbedy	r	zn	ve-	265	2019	susidal ingestion		normal	normal	normal
747	Female	18	Recovery	student	tala	r	Al	ve+	2134	2019	susidal ingestion		normal	normal	normal
748	Female	16	Recovery	student	shobra noogom	r	Al	ve+	2143	2019	susidal ingestion		normal	normal	normal
749	Male	21	Recovery	student	shbeen elkom	u	zn	ve-	276	2019	susidal ingestion		normal	normal	normal
750	Male	15	Recovery	student	tala	r	zn	ve-	309	2019	susidal ingestion		normal	normal	normal
751	Female	3	Recovery	no	tala	r	zn	ve-	287	2019	accedinteal		normal	normal	normal
752	Female	30	Recovery	teacher	Elbatanoon	r	zn	ve-	279	2019	susidal ingestion		normal	normal	normal
753	Female	21	Recovery	student	ashmoon	r	zn	ve-	398	2019	susidal ingestion		normal	normal	normal
754	Female	1	Recovery	no	ashmoon	r	zn	ve-	287	2019	accedinteal		normal	normal	normal
755	Female	14	Recovery	student	shobrabas	r	Al	ve+	2341	2019	susidal ingestion		normal	normal	normal
756	Male	20	Recovery	student	ashmoon	r	zn	ve-	254	2019	susidal ingestion		normal	normal	normal
757	Male	3	Recovery	no	tala	r	Al	ve+	2319	2019	accedinteal		normal	normal	normal
758	Female	54	Recovery	retired	meet mosa	r	Al	ve+	2453	2019	susidal ingestion		normal	normal	normal
758	Female	17	Recovery	student	elshohada	r	Al	ve+	1009	2019	susidal ingestion		normal	normal	normal
759	Female	2	Recovery	no	Quesina	r	Al	ve+	1234	2019	accedinteal		normal	normal	normal
760	Female	33	Recovery	housewife	Menouf	r	Al	ve+	2431	2019	susidal ingestion		normal	normal	normal
761	Male	15	Recovery	student	ashmoon	r	zn	ve-	451	2019	susidal ingestion		normal	normal	normal
762	Male	12	Recovery	student	tala	r	Al	ve+	3129	2019	susidal ingestion		normal	normal	normal
763	Female	20	Recovery	student	Quesina	r	Al	ve+	3008	2019	susidal ingestion		normal	normal	normal
764	Female	17	Recovery	student	Menouf	r	zn	ve-	309	2019	susidal ingestion		normal	normal	normal
765	Male	28	Recovery	soldjer	tala	r	Al	ve+	1243	2019	susidal ingestion		normal	normal	normal
766	Female	16	Recovery	student	Menouf	r	Al	ve+	1243	2019	susidal ingestion		normal	normal	normal
767	Female	18	Recovery	student	monshat shanawan	r	zn	ve-	451	2019	susidal ingestion		normal	normal	normal
768	Female	3	Recovery	no	shobra bas	r	Al	ve+	1243	2019	accedinteal		normal	normal	normal
769	Female	3	Recovery	no	shobra bas	r	Al	ve+	1431	2019	accedinteal		normal	normal	normal
770	Male	16	Recovery	student	Menouf	r	zn	ve-	254	2019	susidal ingestion		normal	normal	normal
771	Female	1.5	Recovery	no	tala	r	zn	ve-	365	2019	susidal ingestion		normal	normal	normal
772	Male	19	Recovery	student	Quesina	r	zn	ve-	369	2019	susidal ingestion		normal	normal	normal
773	Male	39	Recovery	farmer	elbehera	u	Al	ve+	2134	2019	susidal ingestion		normal	normal	normal
774	Female	15	Recovery	student	Menouf	r	zn	ve-	276	2019	susidal ingestion		normal	normal	normal
775	Female	1	Recovery	no	shbeen elkom	u	zn	ve-	270	2019	accedinteal		normal	normal	normal
776	Female	22	Recovery	student	elsadat	u	Al	ve+	1099	2019	susidal ingestion		normal	normal	normal
777	Female	22	Recovery	student	Berkt Elsaba	r	zn	ve-	354	2019	susidal ingestion		normal	normal	normal
778	Female	17	Recovery	student	ashmoon	r	zn	ve-	254	2019	susidal ingestion		normal	normal	normal
779	Male	33	Recovery	farmer	ashmoon	r	zn	ve-	412	2019	susidal ingestion		normal	normal	normal
780	Female	15	Recovery	student	Menouf	r	zn	ve-	354	2019	susidal ingestion		normal	normal	normal
781	Female	20	Recovery	student	shbeen elkom	r	zn	ve-	346	2019	susidal ingestion		normal	normal	normal
782	Male	1.5	Recovery	no	Quesina	r	Al	ve+	3129	2019	accedinteal		normal	normal	normal
783	Female	16	Recovery	student	Elbatanoon	r	Al	ve+	3018	2019	susidal ingestion		normal	normal	normal
784	Male	17	Recovery	student	Menouf	r	Al	ve+	2350	2019	susidal ingestion		normal	normal	normal
785	Female	20	Recovery	student	elshohada	r	Al	ve+	1432	2019	susidal ingestion		normal	normal	normal
786	Male	56	Recovery	retired	Quesina	r	zn	ve-	254	2019	susidal ingestion		normal	normal	normal
787	Female	19	Recovery	student	meeleg	r	Al	ve+	1498	2019	susidal ingestion		normal	normal	normal
788	Female	16	Recovery	student	ashmoon	r	zn	ve-	359	2019	susidal ingestion		normal	normal	normal
789	Female	15	Recovery	student	zawia elnaora	r	zn	ve-	250	2019	susidal ingestion		normal	normal	normal
790	Female	3.5	Recovery	no	ashmoon	r	zn	ve-	416	2019	accedinteal		normal	normal	normal
791	Female	5.5	Recovery	student	ashmoon	r	zn	ve-	359	2019	accedinteal		normal	normal	normal
792	Male	1	Recovery	no	ashmoon	r	zn	ve-	346	2019	accedinteal		normal	normal	normal
793	Female	13	Recovery	student	shobrabas	r	zn	ve-	235	2019	susidal ingestion		normal	normal	normal
794	Female	5	Recovery	no	Quesina	r	Al	ve+	2350	2019	accedinteal		normal	normal	normal
795	Male	2.5	Recovery	no	Quesina	r	Al	ve+	1432	2019	accedinteal		normal	normal	normal
796	Female	18	Recovery	student	Menouf	r	zn	ve-	308	2019	susidal ingestion		normal	normal	normal
797	Male	10	Recovery	student	Estebary	r	Al	ve+	1290	2019	accedinteal		normal	normal	normal
798	Female	20	Recovery	student	ashmoon	r	zn	ve-	463	2019	susidal ingestion		normal	normal	normal
799	Female	20	Recovery	student	shama	r	zn	ve-	508	2019	susidal ingestion		normal	normal	normal
800	Male	3	Recovery	no	tala	r	Al	ve+	2098	2019	accedinteal		normal	normal	normal
801	Female	1.5	Recovery	no	tala	r	Al	ve+	2020	2019	accedinteal		normal	normal	normal
802	Female	27	Recovery	housewife	shbeen elkom	u	zn	ve-	356	2019	susidal ingestion		normal	normal	normal
803	Female	2	Recovery	no	ashmoon	r	zn	ve-	239	2019	accedinteal		normal	normal	normal
804	Female	55	Recovery	housewife	elerakia	r	Al	ve+	1234	2019	susidal ingestion		normal	normal	normal
805	Female	3	Recovery	no	bakhatey	r	zn	ve-	365	2019	accedinteal		normal	normal	normal
806	Female	21	Recovery	student	ashmoon	r	zn	ve-	276	2019	susidal ingestion		normal	normal	normal
807	Female	16	Recovery	student	ashmoon	r	zn	ve-	531	2019	susidal ingestion		normal	normal	normal
808	Female	22	Recovery	student	salaka	r	Al	ve+	2980	2019	susidal ingestion		normal	normal	normal
809	Female	45	Recovery	housewife	Menouf	r	zn	ve-	531	2019	susidal ingestion		normal	normal	normal
810	Male	16	Recovery	student	shanawan	r	Al	ve+	1254	2019	susidal ingestion		normal	normal	normal
811	Female	14	Recovery	student	ashmoon	r	zn	ve-	365	2019	susidal ingestion		normal	normal	normal
812	Female	17	Recovery	student	Menouf	r	zn	ve-	279	2019	susidal ingestion		normal	normal	normal
813	Female	21	Recovery	student	elshohada	r	zn	ve-	539	2019	susidal ingestion		normal	normal	normal
814	Female	14	Recovery	student	shbeen elkom	u	Al	ve+	2007	2019	susidal ingestion		normal	normal	normal
815	Female	16	Recovery	student	shbeen elkom	u	Al	ve+	1234	2019	susidal ingestion		normal	normal	normal
816	Female	20	Recovery	student	Menouf	r	zn	ve-	287	2019	susidal ingestion		normal	normal	normal
817	Female	22	Recovery	student	Menouf	r	zn	ve-	505	2019	susidal ingestion		normal	normal	normal
818	Male	20	Recovery	student	ashmoon	r	zn	ve-	465	2019	susidal ingestion		normal	normal	normal
819	Female	15	Recovery	student	ashmoon	r	zn	ve-	365	2019	susidal ingestion		normal	normal	normal
820	Female	1.5	Recovery	no	elshohada	r	Al	ve+	1654	2019	accedinteal		normal	normal	normal
821	Male	2	Recovery	no	Quesina	r	zn	ve-	265	2019	accedinteal		normal	normal	normal
822	Female	18	Recovery	student	meet afif	r	zn	ve-	609	2019	susidal ingestion		normal	normal	normal
823	Female	22	Recovery	student	Menouf	r	zn	ve-	570	2019	susidal ingestion		normal	normal	normal
824	Male	2	Recovery	no	tala	r	zn	ve-	356	2019	accedinteal		normal	normal	normal
825	Male	2	Recovery	no	tala	r	zn	ve-	531	2019	accedinteal		normal	normal	normal
826	Female	15	Recovery	student	shobra khlfoon	r	Al	ve+	1234	2019	susidal ingestion		normal	normal	normal
827	Female	20	Recovery	student	elshohada	r	zn	ve-	287	2019	susidal ingestion		normal	normal	normal
828	Female	18	Recovery	student	meetkhalaf	r	Al	ve+	2387	2019	susidal ingestion		normal	normal	normal
829	Female	18	Recovery	student	Menouf	r	Al	ve+	1453	2019	susidal ingestion		normal	normal	normal
830	Male	20	Recovery	student	Elbagoor	r	Al	ve+	2007	2019	susidal ingestion		normal	normal	normal
831	Male	23	Recovery	farmer	tala	r	Al	ve+	1234	2019	susidal ingestion		normal	normal	normal
832	Female	24	Recovery	teacher	shobrbas	r	Al	ve+	2091	2019	susidal ingestion		normal	normal	normal
833	Female	55	Recovery	retired	Tokh Tanbisha	r	Al	ve+	2345	2019	susidal ingestion		normal	normal	normal
834	Female	16	Recovery	student	zawia elnaora	r	zn	ve-	507	2019	susidal ingestion		normal	normal	normal
835	Female	30	Recovery	housewife	Markz Bader	r	zn	ve-	512	2019	susidal ingestion		normal	normal	normal
836	Female	18	Recovery	student	Menouf	r	zn	ve-	342	2019	susidal ingestion		normal	normal	normal
837	Female	21	Recovery	student	shobrabas	r	Al	ve+	1453	2019	susidal ingestion		normal	normal	normal
838	Female	3	Recovery	no	Berkt Elsaba	r	Al	ve+	2007	2019	accedinteal		normal	normal	normal
839	Female	14	Recovery	student	Quesina	r	Al	ve+	1234	2019	accedinteal		normal	normal	normal
840	Male	15	Recovery	student	densheway	r	Al	ve+	2091	2019	susidal ingestion		normal	normal	normal
841	Female	21	Recovery	student	meeleg	r	zn	ve-	2345	2019	susidal ingestion		normal	normal	normal
842	Female	15	Recovery	student	ashmoon	r	zn	ve-	451	2019	susidal ingestion		normal	normal	normal
843	Female	17	Recovery	student	shama	r	zn	ve-	560	2019	susidal ingestion		normal	normal	normal
844	Female	18	Recovery	student	elshohada	r	Al	ve+	1245	2019	susidal ingestion		normal	normal	normal
845	Female	18	Recovery	student	Menouf	r	zn	ve-	354	2019	susidal ingestion		normal	normal	normal
846	Female	16	Recovery	student	meeleg	r	Al	ve+	2091	2019	susidal ingestion		normal	normal	normal
847	Male	16	Recovery	student	tala	r	Al	ve+	2345	2019	susidal ingestion		normal	normal	normal
848	Female	18	Recovery	student	Menouf	r	zn	ve-	543	2019	susidal ingestion		normal	normal	normal
849	Female	17	Recovery	student	elmeselah	r	Al	ve+	3009	2019	susidal ingestion		normal	normal	normal
850	Female	17	Recovery	student	shanawan	r	Al	ve+	2134	2019	susidal ingestion		normal	normal	normal
851	Female	20	Recovery	student	ashmoon	r	zn	ve-	308	2019	susidal ingestion		normal	normal	normal
852	Female	19	Recovery	student	Menouf	r	zn	ve-	421	2019	susidal ingestion		normal	normal	normal
853	Female	18	Recovery	student	tala	r	zn	ve-	412	2019	susidal ingestion		normal	normal	normal
854	Female	18	Recovery	student	zawia elnaora	r	zn	ve-	509	2019	susidal ingestion		normal	normal	normal
855	Male	35	Recovery	farmer	Menouf	r	zn	ve-	265	2019	susidal ingestion		normal	normal	normal
856	Female	33	Recovery	housewife	tala	r	zn	ve-	421	2019	susidal ingestion		normal	normal	normal
857	Female	3.5	Recovery	no	elshohada	r	Al	ve+	1453	2019	accedinteal		normal	normal	normal
858	Male	53	Recovery	retired	shbeen elkom	u	Al	ve+	2009	2019	susidal ingestion		normal	normal	normal
859	Female	20	Recovery	student	Menouf	r	Al	ve+	1234	2019	susidal ingestion		normal	normal	normal
860	Male	39	Recovery	farmer	Omkhenan	r	Al	ve+	2098	2019	susidal ingestion		normal	normal	normal
861	Female	17	Recovery	student	Elbagoor	r	Al	ve+	2345	2019	susidal ingestion		normal	normal	normal
862	Female	14	Recovery	student	Menouf	r	zn	ve-	321	2019	susidal ingestion		normal	normal	normal
863	Female	17	Recovery	student	Menouf	r	zn	ve-	451	2019	susidal ingestion		normal	normal	normal
864	Female	1.5	Recovery	no	Menouf	r	Al	ve+	2009	2019	accedinteal		normal	normal	normal
865	Female	17	Recovery	student	Elbagoor	r	Al	ve+	1234	2019	susidal ingestion		normal	normal	normal
866	Male	23	Recovery	teacher	eldabiba	r	Al	ve+	2087	2019	susidal ingestion		normal	normal	normal
867	Male	16	Recovery	student	Menouf	r	zn	ve-	354	2019	susidal ingestion		normal	normal	normal
868	Female	19	Recovery	student	Menouf	r	Al	ve+	2987	2019	susidal ingestion		normal	normal	normal
869	Male	27	Recovery	soldjer	samadoon	r	Al	ve+	1009	2019	susidal ingestion		normal	normal	normal
870	Female	43	Recovery	housewife	elsadat	u	Al	ve+	2351	2019	susidal ingestion		normal	normal	normal
871	Male	2.5	Recovery	no	shbeen elkom	u	Al	ve+	1432	2019	susidal ingestion		normal	normal	normal
872	Female	4	Recovery	no	shbeen elkom	u	Al	ve+	1264	2019	accedinteal		normal	normal	normal
873	Female	25	Recovery	housewife	ashmoon	r	zn	ve-	254	2019	susidal ingestion		normal	normal	normal
874	Female	2.5	Recovery	no	tala	r	Al	ve+	2351	2019	accedinteal		normal	normal	normal
875	Female	2	Recovery	no	tala	r	Al	ve+	1432	2019	accedinteal		normal	normal	normal
876	Male	19	Recovery	student	shatanoof	r	zn	ve-	314	2019	susidal ingestion		normal	normal	normal
877	Female	25	Recovery	housewife	Tokh Tanbisha	r	zn	ve-	542	2019	susidal ingestion		normal	normal	normal
878	Male	10	Recovery	student	meeleg	r	Al	ve+	3120	2019	accedinteal		normal	normal	normal
879	Female	13	Recovery	student	Menouf	r	Al	ve+	1298	2019	susidal ingestion		normal	normal	normal
880	Female	31	Recovery	teacher	ashmoon	r	zn	ve-	412	2019	susidal ingestion		normal	normal	normal
881	Female	18	Recovery	student	elerakia	r	zn	ve-	238	2019	susidal ingestion		normal	normal	normal
882	Female	15	Recovery	student	Menouf	r	Al	ve+	2987	2019	susidal ingestion		normal	normal	normal
883	Female	20	Recovery	student	Quesina	r	Al	ve+	1009	2019	susidal ingestion		normal	normal	normal
884	Female	35	Recovery	housewife	elshohada	r	Al	ve+	2351	2019	susidal ingestion		normal	normal	normal
885	Female	30	Recovery	housewife	Elbatanoon	r	Al	ve+	1432	2019	susidal ingestion		normal	normal	normal
886	Male	3	Recovery	no	elshohada	r	Al	ve+	1287	2019	accedinteal		normal	normal	normal
887	Female	18	Recovery	student	elshohada	r	zn	ve-	346	2019	susidal ingestion		normal	normal	normal
888	Female	19	Recovery	student	kafrshanawan	r	zn	ve-	309	2019	susidal ingestion		normal	normal	normal
889	Male	17	Recovery	student	Menouf	r	zn	ve-	346	2019	susidal ingestion		normal	normal	normal
890	Female	12	Recovery	student	kafrelbatanoon	r	Al	ve+	1245	2019	susidal ingestion		normal	normal	normal
891	Female	20	Recovery	student	Quesina	r	Al	ve+	1009	2019	susidal ingestion		normal	normal	normal
892	Female	35	Recovery	housewife	Quesina	r	Al	ve+	1465	2019	susidal ingestion		normal	normal	normal
893	Female	20	Recovery	student	Menouf	u	zn	ve-	287	2019	susidal ingestion		normal	normal	normal
894	Female	28	Recovery	teacher	shobrakhlfoon	r	Al	ve+	1365	2019	susidal ingestion		normal	normal	normal
895	Female	17	Recovery	student	Elbagoor	r	Al	ve+	1543	2019	susidal ingestion		normal	normal	normal
896	Female	40	Recovery	housewife	elshohada	r	Al	ve+	2143	2019	susidal ingestion		normal	normal	normal
897	Male	14	Recovery	student	ashmoon	r	zn	ve-	254	2019	susidal ingestion		normal	normal	normal
898	Male	41	Recovery	farmer	meeleg	r	Al	ve+	2341	2019	susidal ingestion		normal	normal	normal
899	Female	20	Recovery	student	elkomelakhdar	r	Al	ve+	1254	2019	susidal ingestion		normal	normal	normal
900	Male	25	Recovery	teacher	sers ellian	r	Al	ve+	1452	2019	susidal ingestion		normal	normal	normal
901	Female	27	Recovery	housewife	ashmoon	r	Al	ve+	2541	2019	susidal ingestion		normal	normal	normal
902	Female	19	Recovery	student	Elbatanoon	r	Al	ve+	1652	2019	susidal ingestion		normal	normal	normal
903	Female	4	Recovery	no	Menouf	r	Al	ve+	2007	2019	accedinteal		normal	normal	normal
904	Female	33	Recovery	housewife	shbeen elkom	u	zn	ve-	354	2019	susidal ingestion		normal	normal	normal
905	Female	17	Recovery	student	Menouf	r	zn	ve-	365	2019	susidal ingestion		normal	normal	normal
906	Female	16	Recovery	student	shbeen elkom	u	zn	ve-	508	2019	susidal ingestion		normal	normal	normal
907	Male	22	Recovery	farmer	bakhatey	r	zn	ve-	365	2019	susidal ingestion		normal	normal	normal
908	Female	17	Recovery	student	Menouf	r	zn	ve-	365	2019	susidal ingestion		normal	normal	normal
909	Male	3	Recovery	no	meeleg	r	Al	ve+	3512	2019	accedinteal		normal	normal	normal
910	Male	12	Recovery	student	ashmoon	r	zn	ve-	470	2019	susidal ingestion		normal	normal	normal
911	Female	17	Recovery	student	samadoon	r	zn	ve-	396	2019	susidal ingestion		normal	normal	normal
912	Female	18	Recovery	student	Menouf	r	Al	ve+	1234	2019	susidal ingestion		normal	normal	normal
913	Male	6	Recovery	student	ashmoon	r	Al	ve+	2140	2019	accedinteal		normal	normal	normal
914	Female	15	Recovery	student	Elbagoor	r	Al	ve+	1254	2019	susidal ingestion		normal	normal	normal
915	Female	20	Recovery	student	tala	r	Al	ve+	1542	2019	susidal ingestion		normal	normal	normal
916	Female	13	Recovery	student	shbeen elkom	u	Al	ve+	1542	2019	susidal ingestion		normal	normal	normal
917	Female	18	Recovery	student	tala	r	Al	ve+	1276	2019	susidal ingestion		normal	normal	normal
918	Female	35	Recovery	housewife	tala	r	Al	ve+	1234	2019	susidal ingestion		normal	normal	normal
919	Male	15	Recovery	student	sentrees	r	zn	ve-	421	2019	susidal ingestion		normal	normal	normal
920	Female	52	Recovery	retired	Menouf	r	zn	ve-	308	2019	susidal ingestion		normal	normal	normal
921	Male	28	Recovery	driver	shbeen elkom	r	zn	ve-	236	2019	susidal ingestion		normal	normal	normal
922	Male	18	Recovery	student	Elbagoor	r	Al	ve+	1453	2019	susidal ingestion		normal	normal	normal
923	Female	16	Recovery	student	meeleg	r	Al	ve+	2314	2019	susidal ingestion		normal	normal	normal
924	Male	18	Recovery	student	elshohada	r	Al	ve+	1234	2019	susidal ingestion		normal	normal	normal
925	Male	2	Recovery	no	Quesina	r	zn	ve-	345	2019	accedinteal		normal	normal	normal
926	Male	2	Recovery	no	Menouf	r	zn	ve-	365	2019	accedinteal		normal	normal	normal
927	Male	18	Recovery	student	Berkt Elsaba	r	Al	ve+	1542	2019	susidal ingestion		normal	normal	normal
928	Male	9	Recovery	student	elsadat	u	zn	ve-	354	2019	accedinteal		normal	normal	normal
929	Female	16	Recovery	student	elshohada	r	zn	ve-	521	2019	susidal ingestion		normal	normal	normal
930	Female	15	Recovery	student	shbeen elkom	u	zn	ve-	365	2019	susidal ingestion		normal	normal	normal
931	Male	25	Recovery	driver	elsadat	u	zn	ve-	245	2019	susidal ingestion		normal	normal	normal
932	Male	22	Recovery	student	elshohada	r	Al	ve+	1234	2019	susidal ingestion		normal	normal	normal
933	Male	17	Recovery	student	ganzoor	r	Al	ve+	1234	2019	susidal ingestion		normal	normal	normal
934	Female	26	Recovery	housewife	ashmoon	r	zn	ve-	234	2019	susidal ingestion		normal	normal	normal
935	Female	25	Recovery	housewife	Menouf	r	zn	ve-	254	2019	susidal ingestion		normal	normal	normal
936	Male	31	Recovery	farmer	ashmoon	r	zn	ve-	265	2019	susidal ingestion		normal	normal	normal
937	Male	20	Recovery	student	kafrelkhdra	r	zn	ve-	456	2019	susidal ingestion		normal	normal	normal
938	Female	11	Recovery	student	Menouf	r	zn	ve-	265	2019	accedinteal		normal	normal	normal
939	Female	16	Recovery	student	Elremaly	r	Al	ve+	1234	2019	susidal ingestion		normal	normal	normal
940	Male	30	Recovery	farmer	Menouf	r	zn	ve-	254	2019	susidal ingestion		normal	normal	normal
941	Female	1.5	Recovery	no	Elbagoor	r	zn	ve-	463	2019	accedinteal		normal	normal	normal
942	Male	17	Recovery	student	tala	r	Al	ve+	265	2019	susidal ingestion		normal	normal	normal
943	Female	22	Recovery	teacher	Menouf	r	Al	ve+	364	2019	susidal ingestion		normal	normal	normal
944	Male	45	Recovery	driver	tala	r	Al	ve+	254	2019	susidal ingestion		normal	normal	normal
945	Female	33	Recovery	housewife	ganzoor	r	zn	ve-	354	2019	susidal ingestion		normal	normal	normal
946	Female	23	Recovery	teacher	elhamool	r	zn	ve-	276	2019	susidal ingestion		normal	normal	normal
947	Male	1	Recovery	no	shenoda	r	zn	ve-	365	2019	accedinteal		normal	normal	normal
948	Female	23	Recovery	teacher	shbeen elkom	u	zn	ve-	365	2019	susidal ingestion		normal	normal	normal
949	Male	1.5	Recovery	no	Berkt Elsaba	r	zn	ve-	531	2019	accedinteal		normal	normal	normal
950	Male	40	Recovery	farmer	ashmoon	r	zn	ve-	456	2019	susidal ingestion		normal	normal	normal
951	Female	23	Recovery	teacher	tanbdey	r	zn	ve-	352	2019	susidal ingestion		normal	normal	normal
952	Male	58	Recovery	retired	elshohada	r	zn	ve-	352	2019	susidal ingestion		normal	normal	normal
953	Female	20	Recovery	student	elerakia	r	zn	ve-	334	2019	susidal ingestion		normal	normal	normal
954	Female	2.5	Recovery	no	shbeen elkom	u	zn	ve-	352	2019	accedinteal		normal	normal	normal
955	Male	42	Recovery	farmer	meeleg	r	Al	ve+	1243	2019	susidal ingestion		normal	normal	normal
956	Male	20	Recovery	student	elshohada	r	zn	ve-	265	2019	susidal ingestion		normal	normal	normal
957	Female	1.5	Recovery	no	kafrganzoor	r	zn	ve-	340	2019	accedinteal		normal	normal	normal
958	Female	1.5	Recovery	no	deberka	r	zn	ve-	354	2019	accedinteal		normal	normal	normal
959	Female	18	Recovery	student	elmay	r	zn	ve-	276	2019	susidal ingestion		normal	normal	normal
960	Female	1.5	Recovery	no	ashmoon	r	zn	ve-	325	2019	accedinteal		normal	normal	normal
961	Male	21	Recovery	student	meeleg	r	zn	ve-	321	2019	susidal ingestion		normal	normal	normal
962	Male	16	Recovery	student	ashmoon	r	zn	ve-	354	2019	susidal ingestion		normal	normal	normal
963	Female	19	Recovery	student	Menouf	r	zn	ve-	359	2019	susidal ingestion		normal	normal	normal
964	Female	16	Recovery	student	meeleg	r	zn	ve-	421	2019	susidal ingestion		normal	normal	normal
965	Female	26	Recovery	teacher	kafrshanawan	r	zn	ve-	354	2019	susidal ingestion		normal	normal	normal
966	Female	16	Recovery	student	Menouf	r	zn	ve-	237	2019	susidal ingestion		normal	normal	normal
967	Female	16	Recovery	student	ashmoon	r	zn	ve-	307	2019	susidal ingestion		normal	normal	normal
968	Female	26	Recovery	housewife	Berkt Elsaba	r	zn	ve-	312	2019	susidal ingestion		normal	normal	normal
969	Female	17	Recovery	student	shatanoof	r	zn	ve-	421	2019	susidal ingestion		normal	normal	normal
970	Female	15	Recovery	student	tala	r	Al	ve+	1234	2019	susidal ingestion		normal	normal	normal
971	Male	16	Recovery	student	Berkt Elsaba	r	zn	ve-	412	2019	susidal ingestion		normal	normal	normal
972	Female	20	Recovery	student	ashmoon	r	zn	ve-	254	2019	susidal ingestion		normal	normal	normal
973	Female	21	Recovery	student	Menouf	r	zn	ve-	253	2019	susidal ingestion		normal	normal	normal
974	Female	33	Recovery	housewife	Menouf	r	zn	ve-	241	2019	susidal ingestion		normal	normal	normal
975	Male	14	Recovery	student	Elbagoor	r	zn	ve-	354	2019	susidal ingestion		normal	normal	normal
976	Male	25	Recovery	farmer	manshet bakhaty	r	zn	ve-	452	2019	susidal ingestion		normal	normal	normal
977	Female	24	Recovery	teacher	Elbatanoon	r	Al	ve+	1254	2019	susidal ingestion		normal	normal	normal
978	Male	28	Recovery	soldjer	elshohada	r	Al	ve+	998	2019	susidal ingestion		normal	normal	normal
979	Male	3	Recovery	no	Elbagoor	r	zn	ve-	365	2019	accedinteal		normal	normal	normal
980	Female	20	Recovery	student	meeleg	r	zn	ve-	405	2019	susidal ingestion		normal	normal	normal
981	Female	21	Recovery	student	ashmoon	r	zn	ve-	354	2019	susidal ingestion		normal	normal	normal
982	Male	30	Recovery	farmer	bakhatey	r	zn	ve-	354	2019	susidal ingestion		normal	normal	normal
983	Female	17	Recovery	student	ashmoon	r	zn	ve-	365	2019	susidal ingestion		normal	normal	normal
984	Female	25	Recovery	housewife	eldabiba	r	Al	ve+	1254	2019	susidal ingestion		normal	normal	normal
985	Female	17	Recovery	student	Menouf	r	zn	ve-	354	2019	susidal ingestion		normal	normal	normal
986	Female	19	Recovery	student	Berkt Elsaba	r	zn	ve-	509	2019	susidal ingestion		normal	normal	normal
987	Female	14	Recovery	student	shbeen elkom	u	zn	ve-	354	2019	susidal ingestion		normal	normal	normal
988	Male	38	Recovery	farmer	shbeen elkom	u	zn	ve-	463	2019	susidal ingestion		normal	normal	normal
989	Female	16	Recovery	student	Berkt Elsaba	r	zn	ve-	542	2019	susidal ingestion		normal	normal	normal
999	Female	14	Recovery	student	Menouf	r	Al	ve+	1254	2019	susidal ingestion		normal	normal	normal
1000	Female	18	Recovery	student	ashmoon	r	zn	ve-	531	2019	susidal ingestion		normal	normal	normal
1001	Female	17	Recovery	student	Markz Bader	r	zn	ve-	465	2019	susidal ingestion		normal	normal	normal
1002	Female	13	Recovery	student	Elbagoor	r	zn	ve-	356	2019	susidal ingestion		normal	normal	normal
1003	Male	19	Recovery	student	ashmoon	r	zn	ve-	398	2019	susidal ingestion		normal	normal	normal
1004	Female	24	Recovery	housewife	shbeen elkom	u	zn	ve-	409	2019	susidal ingestion		normal	normal	normal
1005	Female	45	Recovery	housewife	Omkhenan	r	Al	ve+	1432	2019	susidal ingestion		normal	normal	normal
1006	Female	17	Recovery	student	tamalay	r	Al	ve+	1573	2019	susidal ingestion		normal	normal	normal
1007	Female	20	Recovery	student	elmeselah	r	zn	ve-	365	2019	susidal ingestion		normal	normal	normal
1008	Female	17	Recovery	student	shbeen elkom	u	zn	ve-	463	2019	susidal ingestion		normal	normal	normal
1009	Female	22	Recovery	farmer	Quesina	r	zn	ve-	398	2019	susidal ingestion		normal	normal	normal
1010	Female	19	Recovery	student	elsadat	u	zn	ve-	465	2019	susidal ingestion		normal	normal	normal
1011	Female	3	Recovery	no	Quesina	r	Al	ve+	1409	2019	accedinteal		normal	normal	normal
1012	Male	3	Recovery	no	Quesina	r	Al	ve+	1365	2019	accedinteal		normal	normal	normal
1013	Female	17	Recovery	student	Menouf	r	zn	ve-	873	2019	susidal ingestion		normal	normal	normal
1014	Female	40	Recovery	housewife	ashmoon	r	zn	ve-	354	2019	susidal ingestion		normal	normal	normal
1015	Male	46	Recovery	farmer	ashmoon	r	zn	ve-	265	2019	susidal ingestion		normal	normal	normal
1016	Female	16	Recovery	student	ashmoon	r	zn	ve-	365	2019	susidal ingestion		normal	normal	normal
1017	Male	20	Recovery	student	ashmoon	r	zn	ve-	498	2019	susidal ingestion		normal	normal	normal
1018	Female	16	Recovery	student	Quesina	r	zn	ve-	309	2019	susidal ingestion		normal	normal	normal
1019	Female	17	Recovery	student	ashmoon	r	zn	ve-	387	2019	susidal ingestion		normal	normal	normal
1020	Male	24	Recovery	farmer	kafrdawood	r	Al	ve+	1543	2019	susidal ingestion		normal	normal	normal
1021	Male	20	Recovery	student	ashmoon	r	zn	ve-	543	2019	susidal ingestion		normal	normal	normal
1022	Male	2	Recovery	no	Quesina	r	Al	ve+	1543	2019	accedinteal		normal	normal	normal
1023	Female	4	Recovery	no	kafrmanawhala	r	zn	ve-	487	2019	accedinteal		normal	normal	normal
1024	Female	1.5	Recovery	no	kafrmanawhala	r	zn	ve-	276	2019	accedinteal		normal	normal	normal
1025	Female	15	Recovery	student	Berkt Elsaba	r	zn	ve-	396	2019	susidal ingestion		normal	normal	normal
1026	Male	15	Recovery	student	elshohada	r	zn	ve-	364	2019	susidal ingestion		normal	normal	normal
1027	Male	15	Recovery	student	elsadat	u	zn	ve-	284	2019	susidal ingestion		normal	normal	normal
1028	Female	17	Recovery	student	Menouf	r	zn	ve-	287	2019	susidal ingestion		normal	normal	normal
1029	Male	16	Recovery	student	ashmoon	r	zn	ve-	463	2019	susidal ingestion		normal	normal	normal
1030	Female	11	Recovery	student	meeleg	r	zn	ve-	306	2019	accedinteal		normal	normal	normal
1031	Female	17	Recovery	student	elshohada	r	Al	ve+	1542	2019	susidal ingestion		normal	normal	normal
1032	Male	1.5	Recovery	no	ashmoon	r	zn	ve-	364	2019	accedinteal		normal	normal	normal
1033	Female	1.5	Recovery	no	ashmoon	r	zn	ve-	308	2019	accedinteal		normal	normal	normal
1034	Female	16	Recovery	student	ashmoon	r	zn	ve-	462	2019	susidal ingestion		normal	normal	normal
1035	Male	52	Recovery	retired	Berkt Elsaba	r	zn	ve-	384	2019	susidal ingestion		normal	normal	normal
1036	Male	1.5	Recovery	no	elsadat	u	zn	ve-	421	2019	accedinteal		normal	normal	normal
1037	Male	1.5	Recovery	no	Berkt Elsaba	r	zn	ve-	586	2019	accedinteal		normal	normal	normal
1038	Female	17	Recovery	student	Elbagoor	r	Al	ve+	2651	2019	susidal ingestion		normal	normal	normal
1039	Female	26	Recovery	housewife	Menouf	r	zn	ve-	413	2019	susidal ingestion		normal	normal	normal
1040	Male	18	Recovery	student	heroen	r	zn	ve-	428	2019	susidal ingestion		normal	normal	normal
1041	Male	22	Recovery	soldjer	Menouf	r	zn	ve-	287	2019	susidal ingestion		normal	normal	normal
1042	Male	25	Recovery	teacher	shobrakhlfoon	r	Al	ve+	2045	2019	susidal ingestion		normal	normal	normal
1043	Female	14	Recovery	student	tanbesha	r	zn	ve-	507	2019	susidal ingestion		normal	normal	normal
1044	Female	15	Recovery	student	elmay	r	zn	ve-	362	2019	susidal ingestion		normal	normal	normal
1045	Male	55	Recovery	retired	tala	r	zn	ve-	341	2019	susidal ingestion		normal	normal	normal
1046	Female	13	Recovery	student	bakhatey	r	zn	ve-	462	2019	susidal ingestion		normal	normal	normal
1047	Female	17	Recovery	student	ashmoon	r	zn	ve-	287	2019	susidal ingestion		normal	normal	normal
1048	Female	18	Recovery	student	kafrdawood	r	Al	ve+	1452	2019	susidal ingestion		normal	normal	normal
1049	Female	17	Recovery	student	egypt	u	zn	ve-	521	2019	susidal ingestion		normal	normal	normal
1050	Female	27	Recovery	housewife	Berkt Elsaba	r	zn	ve-	362	2019	susidal ingestion		normal	normal	normal
1051	Male	18	Recovery	student	shbeen elkom	u	zn	ve-	362	2019	susidal ingestion		normal	normal	normal
1052	Male	25	Recovery	farmer	Menouf	r	zn	ve-	285	2019	susidal ingestion		normal	normal	normal
1053	Female	19	Recovery	student	shbeen elkom	u	zn	ve-	373	2019	susidal ingestion		normal	normal	normal
1054	Male	40	Recovery	farmer	Elbagoor	r	zn	ve-	405	2019	susidal ingestion		normal	normal	normal
1055	Female	17	Recovery	student	ashmoon	r	zn	ve-	387	2019	susidal ingestion		normal	normal	normal
1056	Female	52	Recovery	retired	shobrabas	r	Al	ve+	2165	2019	susidal ingestion		normal	normal	normal
1057	Female	17	Recovery	student	eldabiba	r	Al	ve+	2187	2019	susidal ingestion		normal	normal	normal
1058	Female	19	Recovery	student	Elbagoor	r	zn	ve-	354	2019	susidal ingestion		normal	normal	normal
1059	Female	5	Recovery	student	Elbatanoon	r	zn	ve-	365	2019	accedinteal		normal	normal	normal
1060	Male	17	Recovery	student	shbeen elkom	u	zn	ve-	276	2019	susidal ingestion		normal	normal	normal
1061	Female	30	Recovery	housewife	shobrabas	r	Al	ve+	1542	2019	susidal ingestion		normal	normal	normal
1062	Female	17	Recovery	student	elshohada	r	zn	ve-	287	2019	susidal ingestion		normal	normal	normal
1063	Female	35	Recovery	housewife	elshohada	r	zn	ve-	365	2019	susidal ingestion		normal	normal	normal
1064	female	13	Recovery	student	Menouf	r	zn	ve-	376	2019	susidal ingestion		normal	normal	normal
1065	female	33	Recovery	housewife	Menouf	r	zn	ve-	284	2019	susidal ingestion		normal	normal	normal
1066	Female	1	Recovery	no	elshohada	r	zn	ve-	521	2019	accedinteal		normal	normal	normal
1067	Male	22	Recovery	soldjer	tala	r	Al	ve+	2314	2019	susidal ingestion		normal	normal	normal
1068	Female	20	Recovery	student	Quesina	r	zn	ve-	463	2019	susidal ingestion		normal	normal	normal
1069	Female	19	Recovery	student	meeleg	r	zn	ve-	254	2019	susidal ingestion		normal	normal	normal
1070	Female	17	Recovery	student	meeleg	r	zn	ve-	398	2019	susidal ingestion		normal	normal	normal
1071	Female	16	Recovery	student	Menouf	r	zn	ve-	367	2019	susidal ingestion		normal	normal	normal
1072	Male	37	Recovery	farmer	ashmoon	r	zn	ve-	264	2019	susidal ingestion		normal	normal	normal
1073	Female	2	Recovery	no	ashmoon	r	zn	ve-	276	2019	accedinteal		normal	normal	normal
1074	Female	16	Recovery	student	Menouf	r	zn	ve-	276	2019	susidal ingestion		normal	normal	normal
1075	Female	16	Recovery	student	shobrakhlfoon	r	Al	ve+	1654	2019	susidal ingestion		normal	normal	normal
1076	Male	22	Recovery	student	Berkt Elsaba	r	Al	ve+	1860	2019	susidal ingestion		normal	normal	normal
1077	Female	30	Recovery	housewife	shbeen elkom	u	zn	ve-	376	2019	susidal ingestion		normal	normal	normal
1078	Female	18	Recovery	student	komhamada	u	Al	ve+	2315	2019	susidal ingestion		normal	normal	normal
1079	Male	17	Recovery	student	Menouf	r	zn	ve-	287	2019	susidal ingestion		normal	normal	normal
1080	Female	17	Recovery	student	elshohada	r	Al	ve+	2412	2019	susidal ingestion		normal	normal	normal
1081	Female	20	Recovery	student	Menouf	r	Al	ve+	1542	2019	susidal ingestion		normal	normal	normal
1082	Male	18	Recovery	student	Menouf	r	zn	ve-	521	2019	susidal ingestion		normal	normal	normal
1083	Male	23	Recovery	soldjer	Menouf	r	zn	ve-	421	2019	susidal ingestion		normal	normal	normal
1084	Female	40	Recovery	housewife	elshohada	r	Al	ve+	2143	2019	susidal ingestion		normal	normal	normal
1085	Female	22	Recovery	student	shbeen elkom	u	zn	ve-	276	2019	susidal ingestion		normal	normal	normal
1086	Male	16	Recovery	student	elbehera	u	zn	ve-	365	2019	susidal ingestion		normal	normal	normal
1087	Male	5	Recovery	student	Estebary	r	zn	ve-	406	2019	accedinteal		normal	normal	normal
1088	Female	22	Recovery	student	shanwan	r	zn	ve-	309	2019	susidal ingestion		normal	normal	normal
1089	Female	16	Recovery	student	ashmoon	r	zn	ve-	308	2019	susidal ingestion		normal	normal	normal
1090	Female	16	Recovery	student	Quesina	r	Al	ve+	1307	2019	susidal ingestion		normal	normal	normal
1091	Female	35	Recovery	housewife	Menouf	r	Al	ve+	2341	2019	susidal ingestion		normal	normal	normal
1092	Male	37	Recovery	farmer	kafrelmeselah	r	zn	ve-	312	2019	susidal ingestion		normal	normal	normal
1093	Male	32	Recovery	farmer	shanwan	r	Al	ve+	2314	2019	susidal ingestion		normal	normal	normal
1094	Female	26	Recovery	housewife	shobrabas	r	zn	ve-	238	2019	susidal ingestion		normal	normal	normal
1095	Female	20	Recovery	student	elrahab	r	Al	ve+	1276	2019	susidal ingestion		normal	normal	normal
1096	Male	27	Recovery	soldjer	elkomelakhdar	r	Al	ve+	1765	2019	susidal ingestion		normal	normal	normal
1097	Female	1.5	Recovery	no	kamshesh	r	zn	ve-	354	2019	accedinteal		normal	normal	normal
1098	Male	3	Recovery	no	meetmasod	r	Al	ve+	1876	2019	accedinteal		normal	normal	normal
1099	Male	13	Recovery	student	Elbagoor	r	Al	ve+	1652	2019	susidal ingestion		normal	normal	normal
1100	Female	1.5	Recovery	no	elshohada	r	Al	ve+	1452	2019	accedinteal		normal	normal	normal
1101	Male	20	Recovery	student	Elbagoor	r	zn	ve-	265	2019	susidal ingestion		normal	normal	normal
1102	Female	18	Recovery	student	Quesina	r	Al	ve+	1652	2019	susidal ingestion		normal	normal	normal
1103	Female	29	Recovery	teacher	meetafia	r	zn	ve-	432	2019	susidal ingestion		normal	normal	normal
1104	Male	35	Recovery	farmer	Berkt Elsaba	r	Al	ve+	1265	2019	susidal ingestion		normal	normal	normal
1105	Female	19	Recovery	student	Berkt Elsaba	r	Al	ve+	2431	2019	susidal ingestion		normal	normal	normal
1106	Female	11	Recovery	student	Berkt Elsaba	r	Al	ve+	1432	2019	accedinteal		normal	normal	normal
1107	Female	20	Recovery	student	shanwan	r	zn	ve-	342	2019	susidal ingestion		normal	normal	normal
1108	Female	21	Recovery	student	shobrabas	r	Al	ve+	2541	2019	susidal ingestion		normal	normal	normal
1109	Male	56	Recovery	retired	tala	r	Al	ve+	2412	2019	susidal ingestion		normal	normal	normal
1110	Female	14	Recovery	student	Quesina	r	Al	ve+	1234	2019	susidal ingestion		normal	normal	normal
1111	Male	15	Recovery	student	densheway	r	Al	ve+	1542	2019	susidal ingestion		normal	normal	normal
1112	Female	40	Recovery	housewife	markz elrefay	r	Al	ve+	1324	2019	susidal ingestion		normal	normal	normal
1113	Female	12	Recovery	student	Quesina	r	zn	ve-	298	2019	accedinteal		normal	normal	normal
1114	Male	16	Recovery	student	tala	r	Al	ve+	3216	2019	susidal ingestion		normal	normal	normal
1115	Female	14	Recovery	student	shanwan	r	Al	ve+	2541	2019	susidal ingestion		normal	normal	normal
1116	Male	2	Recovery	no	tala	r	Al	ve+	2413	2019	accedinteal		normal	normal	normal
1117	Female	15	Recovery	student	Menouf	r	Al	ve+	2654	2019	susidal ingestion		normal	normal	normal
1118	male	32	Recovery	farmer	elshohada	r	Al	ve+	1234	2019	susidal ingestion		normal	normal	normal
1119	Female	15	Recovery	student	shbeen elkom	u	zn	ve-	376	2019	susidal ingestion		normal	normal	normal
1120	Male	22	Recovery	soldjer	meetelmooz	r	Al	ve+	3154	2019	susidal ingestion		normal	normal	normal
1121	Female	20	Recovery	student	Menouf	r	Al	ve+	2513	2019	susidal ingestion		normal	normal	normal
1122	Male	3	Recovery	no	kamshesh	r	zn	ve-	276	2019	accedinteal		normal	normal	normal
1123	Female	16	Recovery	student	komhamada	u	Al	ve+	1254	2019	susidal ingestion		normal	normal	normal
1124	Male	25	Recovery	teacher	elshohada	r	zn	ve-	453	2019	susidal ingestion		normal	normal	normal
1125	Female	1.5	Recovery	no	Menouf	r	zn	ve-	369	2019	accedinteal		normal	normal	normal
1126	Female	35	Recovery	teacher	Menouf	r	zn	ve-	364	2019	susidal ingestion		normal	normal	normal
1127	Female	20	Recovery	student	shbeen elkom	u	zn	ve-	456	2019	susidal ingestion		normal	normal	normal
1128	Male	21	Recovery	student	kafrdawood	r	Al	ve+	1653	2019	susidal ingestion		normal	normal	normal
1129	Female	17	Recovery	student	sentrees	r	zn	ve-	376	2019	susidal ingestion		normal	normal	normal
1130	Male	26	Recovery	farmer	kafrtanbdey	r	zn	ve-	321	2019	susidal ingestion		normal	normal	normal
1131	Male	19	Recovery	student	bakhatey	r	Al	ve+	2453	2019	susidal ingestion		normal	normal	normal
1132	Female	20	Recovery	student	tala	r	Al	ve+	2154	2019	susidal ingestion		normal	normal	normal
1133	Male	30	recovery	teacher	Elbagoor	r	Al	ve+	2165	2019	susidal ingestion		normal	normal	normal
1134	Male	45	Recovery	farmer	dalma	r	zn	ve-	456	2019	susidal ingestion		normal	normal	normal
1135	Male	4	Recovery	no	Quesina	r	zn	ve-	320	2019	accedinteal		normal	normal	normal
1136	Male	1	Recovery	no	kafrshanawan	r	Al	ve+	1540	2019	accedinteal		normal	normal	normal
1137	Male	26	Recovery	soldjer	Berkt Elsaba	r	Al	ve+	1234	2019	susidal ingestion		normal	normal	normal
1138	Female	25	Recovery	housewife	tala	r	Al	ve+	1432	2019	susidal ingestion		normal	normal	normal
1139	Male	28	Recovery	farmer	Quesina	r	zn	ve-	365	2019	susidal ingestion		normal	normal	normal
1140	Female	18	Recovery	student	elshohada	r	Al	ve+	1432	2019	susidal ingestion		normal	normal	normal
1141	Female	20	Recovery	student	shobrabas	r	Al	ve+	1654	2019	susidal ingestion		normal	normal	normal
1142	Female	38	Recovery	housewife	ashmoon	r	zn	ve-	365	2019	susidal ingestion		normal	normal	normal
1143	Male	20	Recovery	student	Quesina	r	Al	ve+	1243	2019	susidal ingestion		normal	normal	normal
1144	Female	32	Recovery	housewife	Quesina	r	Al	ve+	1542	2019	susidal ingestion		normal	normal	normal
1145	Male	1.5	Recovery	no	elshohada	r	Al	ve+	2098	2019	accedinteal		normal	normal	normal
1146	Male	41	Recovery	farmer	meeleg	r	zn	ve-	354	2019	susidal ingestion		normal	normal	normal
1147	Female	27	Recovery	housewife	ashmoon	r	Al	ve+	1567	2019	susidal ingestion		normal	normal	normal
1148	Female	35	Recovery	housewife	metkhakan	r	Al	ve+	1400	2019	susidal ingestion		normal	normal	normal
1149	Female	1.5	Recovery	no	elshohada	r	Al	ve+	1653	2019	accedinteal		normal	normal	normal
1150	Female	16	Recovery	student	sers ellian	r	zn	ve-	542	2019	susidal ingestion		normal	normal	normal
1151	Male	45	Recovery	farmer	shanwan	r	Al	ve+	1234	2019	susidal ingestion		normal	normal	normal
1152	Female	35	Recovery	housewife	elshohada	r	Al	ve+	1764	2019	susidal ingestion		normal	normal	normal
1153	Female	24	Recovery	teacher	Berkt Elsaba	r	Al	ve+	2187	2019	susidal ingestion		normal	normal	normal
1154	Female	19	Recovery	student	Elbatanoon	r	zn	ve-	409	2019	susidal ingestion		normal	normal	normal
1155	Female	21	Recovery	student	dalma	r	Al	ve+	1432	2019	susidal ingestion		normal	normal	normal
1156	Male	75	Recovery	retired	shobrabas	r	Al	ve+	1564	2019	susidal ingestion		normal	normal	normal
1157	Male	18	Recovery	student	elshohada	r	Al	ve+	1567	2019	susidal ingestion		normal	normal	normal
1158	Male	18	Recovery	student	Berkt Elsaba	r	Al	ve+	2431	2019	susidal ingestion		normal	normal	normal
1159	Male	19	Recovery	student	elshohada	r	Al	ve+	2541	2019	susidal ingestion		normal	normal	normal
1160	Male	18	Recovery	student	elshohada	r	Al	ve+	1265	2019	susidal ingestion		normal	normal	normal
1161	female	19	Recovery	student	elshohada	r	Al	ve+	2149	2019	susidal ingestion		normal	normal	normal
1162	Male	35	Recovery	soldjer	elsadat	u	zn	ve-	345	2019	susidal ingestion		normal	normal	normal
1163	Female	1	Recovery	no	ashmoon	r	zn	ve-	527	2019	accedinteal		normal	normal	normal
1164	female	1.5	Recovery	no	elbehera	u	Al	ve+	2143	2019	accedinteal		normal	normal	normal
1165	Male	1.5	Recovery	no	elbehera	u	Al	ve+	2412	2019	accedinteal		normal	normal	normal
1166	Female	5	Recovery	student	meetfares	r	zn	ve-	541	2019	accedinteal		normal	normal	normal
1167	Female	25	Recovery	farmer	elmeselah	r	zn	ve-	387	2019	susidal ingestion		normal	normal	normal
1168	Female	18	Recovery	student	elasasata	r	zn	ve-	254	2019	susidal ingestion		normal	normal	normal
1169	Male	28	Recovery	soldjer	deberka	r	Al	ve+	1234	2019	susidal ingestion		normal	normal	normal
1170	Female	30	Recovery	teacher	kafrelbatanoon	r	Al	ve+	2541	2019	susidal ingestion		normal	normal	normal
1171	Male	17	Recovery	student	elshohada	r	zn	ve-	352	2019	susidal ingestion		normal	normal	normal
1172	Male	1.5	Recovery	no	ashmoon	r	zn	ve-	254	2019	accedinteal		normal	normal	normal
1173	female	18	Recovery	student	meet elwasata	r	zn	ve-	541	2019	susidal ingestion		normal	normal	normal
1174	Female	18	Recovery	student	ashmoon	r	Al	ve+	2413	2019	susidal ingestion		normal	normal	normal
1175	Female	15	Recovery	student	ashmoon	r	zn	ve-	254	2019	susidal ingestion		normal	normal	normal
1176	Female	3	Recovery	no	elshohada	r	zn	ve-	254	2019	accedinteal		normal	normal	normal
1177	Female	25	Recovery	teacher	eldabiba	r	Al	ve+	2541	2019	susidal ingestion		normal	normal	normal
1178	Female	40	Recovery	housewife	Berkt Elsaba	r	Al	ve+	2541	2019	susidal ingestion		normal	normal	normal
1179	Female	46	Recovery	housewife	Berkt Elsaba	r	zn	ve-	245	2019	susidal ingestion		normal	normal	normal
1180	Female	14	Recovery	student	Menouf	r	Al	ve+	1432	2019	susidal ingestion		normal	normal	normal
1181	Female	16	Recovery	student	zorkan	r	Al	ve+	3456	2019	susidal ingestion		normal	normal	normal
1182	Female	45	Recovery	housewife	Omkhenan	r	Al	ve+	1234	2019	susidal ingestion		normal	normal	normal
1183	Female	1.5	Recovery	no	sedood	r	zn	ve-	376	2019	accedinteal		normal	normal	normal
1184	Female	16	Recovery	student	Menouf	r	Al	ve+	1234	2019	susidal ingestion		normal	normal	normal
1185	Female	30	Recovery	housewife	Berkt Elsaba	r	Al	ve+	23145	2019	susidal ingestion		normal	normal	normal
1186	Female	6	Recovery	student	kafrdawood	r	Al	ve+	2156	2019	accedinteal		normal	normal	normal
1187	Male	18	Recovery	student	Menouf	r	zn	ve-	365	2019	susidal ingestion		normal	normal	normal
1188	Male	23	Recovery	farmer	kafr elshekh	u	Al	ve+	1432	2019	susidal ingestion		normal	normal	normal
1189	Male	46	Recovery	farmer	ashmoon	r	zn	ve-	341	2019	susidal ingestion		normal	normal	normal
1190	Male	26	Recovery	teacher	wadielnatroon	u	zn	ve-	423	2019	susidal ingestion		normal	normal	normal
1191	Female	16	Recovery	student	Quesina	r	zn	ve-	476	2019	susidal ingestion		normal	normal	normal
1192	Male	25	Recovery	soldjer	Menouf	r	Al	ve+	2341	2019	susidal ingestion		normal	normal	normal
1193	Female	16	Recovery	student	Elbagoor	r	zn	ve-	1234	2019	susidal ingestion		normal	normal	normal
1194	Female	18	Recovery	student	Quesina	r	Al	ve+	2134	2019	susidal ingestion		normal	normal	normal
1195	Female	15	Recovery	student	meleg	r	Al	ve+	2412	2019	susidal ingestion		normal	normal	normal
1196	Female	17	Recovery	student	elshohada	r	Al	ve+	1432	2019	susidal ingestion		normal	normal	normal
1197	Female	47	Recovery	housewife	shbeen elkom	u	zn	ve-	325	2019	susidal ingestion		normal	normal	normal
1198	Female	3	Recovery	no	shobrabas	r	zn	ve-	451	2019	accedinteal		normal	normal	normal
1199	Female	13	Recovery	student	bakhatey	r	zn	ve-	421	2019	susidal ingestion		normal	normal	normal
1200	Female	17	Recovery	student	kafrtanbdey	r	zn	ve-	365	2019	susidal ingestion		normal	normal	normal
1201	Male	29	Recovery	farmer	Quesina	r	zn	ve-	321	2019	susidal ingestion		normal	normal	normal
1202	Male	24	Recovery	soldjer	kafrelmeselah	r	zn	ve-	351	2019	susidal ingestion		normal	normal	normal
1203	Female	42	Recovery	housewife	shanofa	r	zn	ve-	451	2019	susidal ingestion		normal	normal	normal
1204	Female	21	Recovery	student	Menouf	r	zn	ve-	521	2020	susidal ingestion		normal	normal	normal
1205	Female	18	Recovery	student	elkomelakhdar	r	zn	ve-	376	2020	susidal ingestion		normal	normal	normal
1206	Female	21	Recovery	student	shbeen elkom	u	Al	ve+	2412	2020	susidal ingestion		normal	normal	normal
1207	Male	17	Recovery	student	manshet soltan	r	Al	ve+	1234	2020	susidal ingestion		normal	normal	normal
1208	Female	17	Recovery	student	Menouf	r	zn	ve-	354	2020	susidal ingestion		normal	normal	normal
1209	Female	17	Recovery	student	elshohada	r	Al	ve+	3123	2020	susidal ingestion		normal	normal	normal
1210	Male	20	Recovery	student	ashmoon	r	zn	ve-	354	2020	susidal ingestion		normal	normal	normal
1211	Female	19	Recovery	student	Menouf	r	zn	ve-	354	2020	susidal ingestion		normal	normal	normal
1212	Male	75	Recovery	retired	ashmoon	r	zn	ve-	462	2020	susidal ingestion		normal	normal	normal
1213	Female	19	Recovery	student	ashmoon	r	zn	ve-	456	2020	susidal ingestion		normal	normal	normal
1214	Male	25	Recovery	soldjer	ashmoon	r	zn	ve-	263	2020	susidal ingestion		normal	normal	normal
1215	Female	16	Recovery	student	Menouf	r	zn	ve-	265	2020	susidal ingestion		normal	normal	normal
1216	Male	17	Recovery	student	elshohada	r	Al	ve+	2187	2020	susidal ingestion		normal	normal	normal
1217	male	21	Recovery	student	elshohada	r	zn	ve-	451	2020	susidal ingestion		normal	normal	normal
1218	male	12	Recovery	student	meeleg	r	zn	ve-	365	2020	susidal ingestion		normal	normal	normal
1219	Female	18	Recovery	student	nader	r	zn	ve-	416	2020	susidal ingestion		normal	normal	normal
1220	Female	13	Recovery	student	tala	r	Al	ve+	3214	2020	susidal ingestion		normal	normal	normal
1221	Female	14	Recovery	student	tala	r	zn	ve-	465	2020	susidal ingestion		normal	normal	normal
1222	Female	15	Recovery	student	ashmoon	r	zn	ve-	254	2020	susidal ingestion		normal	normal	normal
1223	Female	19	Recovery	student	Elbagoor	r	zn	ve-	417	2020	susidal ingestion		normal	normal	normal
1224	Male	25	Recovery	farmer	Berkt Elsaba	r	zn	ve-	376	2020	susidal ingestion		normal	normal	normal
1225	Female	2	Recovery	no	tala	r	zn	ve-	263	2020	accedinteal		normal	normal	normal
1226	Female	16	Recovery	student	Menouf	r	zn	ve-	431	2020	susidal ingestion		normal	normal	normal
1227	Female	20	Recovery	student	ashmoon	r	zn	ve-	432	2020	susidal ingestion		normal	normal	normal
1228	Female	1	Recovery	no	tala	r	zn	ve-	574	2020	accedinteal		normal	normal	normal
1229	Female	10	Recovery	student	shbeen elkom	u	zn	ve-	576	2020	accedinteal		normal	normal	normal
1230	Female	22	recovery	student	kafrhegazy	r	zn	ve-	375	2020	susidal ingestion		normal	normal	normal
1231	Female	15	recovery	student	elsadat	u	zn	ve-	457	2020	susidal ingestion		normal	normal	normal
1232	Female	36	recovery	housewife	meeleg	r	zn	ve-	247	2020	susidal ingestion		normal	normal	normal
1233	Female	5	recovery	student	Berkt Elsaba	r	zn	ve-	452	2020	accedinteal		normal	normal	normal
1234	Female	16	recovery	student	Elbagoor	r	zn	ve-	352	2020	susidal ingestion		normal	normal	normal
1235	Female	18	Recovery	student	Menouf	r	zn	ve-	574	2020	susidal ingestion		normal	normal	normal
1236	Female	15	Recovery	student	Berkt Elsaba	r	zn	ve-	531	2020	susidal ingestion		normal	normal	normal
1237	Female	18	Recovery	student	ashmoon	r	zn	ve-	623	2020	susidal ingestion		normal	normal	normal
1238	Female	30	Recovery	soldjer	Elbatanoon	r	zn	ve-	364	2020	susidal ingestion		normal	normal	normal
1239	Male	17	Recovery	student	Elbagoor	r	zn	ve-	623	2020	susidal ingestion		normal	normal	normal
1240	Female	17	Recovery	student	ashmoon	r	zn	ve-	407	2020	susidal ingestion		normal	normal	normal
1241	Female	20	Recovery	student	tala	r	zn	ve-	365	2020	susidal ingestion		normal	normal	normal
1242	Female	35	Recovery	housewife	Berkt Elsaba	r	Al	ve+	3154	2020	susidal ingestion		normal	normal	normal
1243	Female	14	Recovery	student	elshohada	r	zn	ve-	365	2020	susidal ingestion		normal	normal	normal
1244	Female	15	Recovery	student	ashmoon	r	zn	ve-	476	2020	susidal ingestion		normal	normal	normal
1245	Male	16	Recovery	student	kafrdawood	r	zn	ve-	268	2020	susidal ingestion		normal	normal	normal
1246	Female	4	Recovery	no	ashmoon	r	zn	ve-	451	2020	accedinteal		normal	normal	normal
1247	Female	2	Recovery	no	Berkt Elsaba	r	zn	ve-	472	2020	accedinteal		normal	normal	normal
1248	Male	59	Recovery	retired	kafrelmeselah	r	zn	ve-	531	2020	susidal ingestion		normal	normal	normal
1249	Female	26	Recovery	teacher	sers ellian	r	zn	ve-	305	2020	susidal ingestion		normal	normal	normal
1250	Male	18	Recovery	student	ashmoon	r	zn	ve-	467	2020	susidal ingestion		normal	normal	normal
1251	Female	13	Recovery	student	kafrdawood	r	zn	ve-	287	2020	susidal ingestion		normal	normal	normal
1252	Female	18	Recovery	student	monshatesam	r	zn	ve-	365	2020	susidal ingestion		normal	normal	normal
1253	Male	22	Recovery	student	ashmoon	r	zn	ve-	265	2020	susidal ingestion		normal	normal	normal
1254	Female	16	Recovery	student	meetkhalaf	r	zn	ve-	365	2020	susidal ingestion		normal	normal	normal
1255	Female	15	Recovery	student	ashmoon	r	zn	ve-	476	2020	susidal ingestion		normal	normal	normal
1256	Female	33	Recovery	housewife	ashmoon	r	zn	ve-	531	2020	susidal ingestion		normal	normal	normal
1257	female	17	Recovery	student	elmay	r	zn	ve-	462	2020	susidal ingestion		normal	normal	normal
1258	female	11	Recovery	student	eldabiba	r	Al	ve+	2431	2020	accedinteal		normal	normal	normal
1259	female	36	Recovery	housewife	manshetsaltan	r	Al	ve+	2341	2020	susidal ingestion		normal	normal	normal
1260	female	62	Recovery	retired	tala	r	Al	ve+	1543	2020	susidal ingestion		normal	normal	normal
1261	female	17	Recovery	student	shenofa	r	zn	ve-	354	2020	susidal ingestion		normal	normal	normal
1262	Male	21	Recovery	student	Menouf	r	zn	ve-	243	2020	susidal ingestion		normal	normal	normal
1263	Female	14	Recovery	student	ashmoon	r	zn	ve-	509	2020	susidal ingestion		normal	normal	normal
1264	Male	17	Recovery	student	Menouf	r	zn	ve-	467	2020	susidal ingestion		normal	normal	normal
1265	Male	35	Recovery	farmer	ashmoon	r	zn	ve-	287	2020	susidal ingestion		normal	normal	normal
1266	Female	18	Recovery	student	Berkt Elsaba	r	zn	ve-	365	2020	susidal ingestion		normal	normal	normal
1267	Female	13	Recovery	student	Menouf	r	zn	ve-	265	2020	susidal ingestion		normal	normal	normal
1268	Female	17	Recovery	student	ashmoon	r	zn	ve-	365	2020	susidal ingestion		normal	normal	normal
1269	Female	18	Recovery	student	ashmoon	r	zn	ve-	476	2020	susidal ingestion		normal	normal	normal
1270	Female	2.5	Recovery	no	ashmoon	r	zn	ve-	457	2020	accedinteal		normal	normal	normal
1271	Female	16	Recovery	student	Menouf	r	zn	ve-	236	2020	susidal ingestion		normal	normal	normal
1272	Male	2	Recovery	no	delma	r	zn	ve-	236	2020	accedinteal		normal	normal	normal
1273	Male	45	Recovery	farmer	meetserag	r	Al	ve+	1432	2020	susidal ingestion		normal	normal	normal
1274	Female	19	Recovery	student	ashmoon	r	zn	ve-	456	2020	susidal ingestion		normal	normal	normal
1275	Female	19	Recovery	student	Menouf	r	zn	ve-	254	2020	susidal ingestion		normal	normal	normal
1276	Male	30	Recovery	soldjer	zeoer	r	Al	ve+	2314	2020	susidal ingestion		normal	normal	normal
1277	Male	26	Recovery	teacher	tala	r	zn	ve-	541	2020	susidal ingestion		normal	normal	normal
1278	Male	16	Recovery	student	Menouf	r	Al	ve+	1243	2020	susidal ingestion		normal	normal	normal
1279	Female	19	Recovery	student	Quesina	r	zn	ve-	264	2020	susidal ingestion		normal	normal	normal
1280	Female	19	Recovery	student	ashmoon	r	Al	ve+	2341	2020	susidal ingestion		normal	normal	normal
1281	Male	15	Recovery	student	kafrdawood	r	zn	ve-	456	2020	susidal ingestion		normal	normal	normal
1282	Female	17	Recovery	student	Berkt Elsaba	r	zn	ve-	408	2020	susidal ingestion		normal	normal	normal
1283	Female	22	Recovery	no	Menouf	r	zn	ve-	354	2020	susidal ingestion		normal	normal	normal
1284	Female	18	Recovery	student	ashmoon	r	zn	ve-	462	2020	susidal ingestion		normal	normal	normal
1285	Female	3	Recovery	no	kafrdawood	r	zn	ve-	265	2020	accedinteal		normal	normal	normal
1286	Male	21	Recovery	student	tala	r	Al	ve+	2412	2020	susidal ingestion		normal	normal	normal
1287	Female	5	Recovery	student	Menouf	r	zn	ve-	465	2020	accedinteal		normal	normal	normal
1288	Female	29	Recovery	no	Markz Bader	r	zn	ve-	241	2020	susidal ingestion		normal	normal	normal
1289	Male	2	Recovery	no	Menouf	r	Al	ve+	2541	2020	accedinteal		normal	normal	normal
1290	Female	21	Recovery	student	Menouf	r	Al	ve+	2090	2020	susidal ingestion		normal	normal	normal
1291	Male	33	Recovery	no	elsadat	u	Al	ve+	2006	2020	susidal ingestion		normal	normal	normal
1292	Female	4	Recovery	no	elsadat	u	Al	ve+	2413	2020	accedinteal		normal	normal	normal
1293	Male	15	Recovery	student	tala	r	Al	ve+	2541	2020	susidal ingestion		normal	normal	normal
1294	Female	23	Recovery	no	Menouf	r	zn	ve-	254	2020	susidal ingestion		normal	normal	normal
1295	Female	24	Recovery	no	tala	r	zn	ve-	276	2020	susidal ingestion		normal	normal	normal
1296	Female	15	Recovery	student	nader	r	zn	ve-	364	2020	susidal ingestion		normal	normal	normal
1297	Female	17	Recovery	student	ashmoon	r	zn	ve-	309	2020	susidal ingestion		normal	normal	normal
1298	Male	25	Recovery	no	elsadat	u	zn	ve-	582	2020	susidal ingestion		normal	normal	normal
1299	Female	14	Recovery	student	Menouf	r	zn	ve-	357	2020	susidal ingestion		normal	normal	normal
1300	Female	16	Recovery	student	kafrdawood	r	zn	ve-	376	2020	susidal ingestion		normal	normal	normal
1301	Male	16	Recovery	student	tala	r	Al	ve+	1254	2020	susidal ingestion		normal	normal	normal
1302	Female	23	Recovery	no	Markz Bader	r	zn	ve-	254	2020	susidal ingestion		normal	normal	normal
1303	Female	21	Recovery	student	elshohada	r	zn	ve-	206	2020	susidal ingestion		normal	normal	normal
1304	Male	23	Recovery	no	tala	r	zn	ve-	364	2020	susidal ingestion		normal	normal	normal
1305	Female	25	Recovery	no	ashmoon	r	zn	ve-	305	2020	susidal ingestion		normal	normal	normal
1306	Female	16	Recovery	student	shbeen elkom	u	zn	ve-	502	2020	susidal ingestion		normal	normal	normal
1307	Female	18	Recovery	student	ashmoon	r	zn	ve-	357	2020	susidal ingestion		normal	normal	normal
1308	Female	16	Recovery	student	Berkt Elsaba	r	Al	ve+	3154	2020	susidal ingestion		normal	normal	normal
1309	Male	25	Recovery	no	ashmoon	r	Al	ve+	2009	2020	susidal ingestion		normal	normal	normal
1310	Female	9	Recovery	student	elshohada	r	zn	ve-	354	2020	accedinteal		normal	normal	normal
1311	Male	26	Recovery	soldjer	tala	r	zn	ve-	351	2020	susidal ingestion		normal	normal	normal
1312	Male	2.5	Recovery	no	heoren	r	zn	ve-	462	2020	accedinteal		normal	normal	normal
1313	Female	1	Recovery	no	Berkt Elsaba	r	zn	ve-	365	2020	accedinteal		normal	normal	normal
1314	Male	19	Recovery	student	Menouf	r	zn	ve-	265	2020	susidal ingestion		normal	normal	normal
1315	Female	18	Recovery	student	Menouf	r	Al	ve+	1154	2020	susidal ingestion		normal	normal	normal
1316	Male	12	Recovery	student	Menouf	r	zn	ve-	354	2020	susidal ingestion		normal	normal	normal
1317	Female	22	Recovery	no	Elbatanoon	r	zn	ve-	265	2020	susidal ingestion		normal	normal	normal
1318	Female	3	Recovery	no	Menouf	r	zn	ve-	365	2020	accedinteal		normal	normal	normal
1319	Male	35	Recovery	farmer	eldabiba	r	Al	ve+	2143	2020	susidal ingestion		normal	normal	normal
1320	Female	22	Recovery	no	ashmoon	r	zn	ve-	456	2020	susidal ingestion		normal	normal	normal
1321	Female	20	Recovery	student	tala	r	zn	ve-	331	2020	susidal ingestion		normal	normal	normal
1322	Male	18	Recovery	student	shbeen elkom	u	Al	ve+	1543	2020	susidal ingestion		normal	normal	normal
1323	Female	16	Recovery	student	tala	r	Al	ve+	1089	2020	susidal ingestion		normal	normal	normal
1324	Female	2	Recovery	no	elbehera	u	zn	ve-	254	2020	accedinteal		normal	normal	normal
1325	Female	24	Recovery	no	Elbagoor	r	Al	ve+	2431	2020	susidal ingestion		normal	normal	normal
1326	Female	38	Recovery	housewife	ashmoon	r	zn	ve-	306	2020	susidal ingestion		normal	normal	normal
1327	Female	25	Recovery	housewife	senerg	r	Al	ve+	2541	2020	susidal ingestion		normal	normal	normal
1328	Female	15	Recovery	student	ashmoon	r	Al	ve+	2312	2020	susidal ingestion		normal	normal	normal
1329	Female	17	Recovery	student	shbeen elkom	u	zn	ve-	450	2020	susidal ingestion		normal	normal	normal
1330	Male	4	Recovery	no	elshohada	r	Al	ve+	3412	2020	accedinteal		normal	normal	normal
1331	Female	18	Recovery	student	Quesina	r	Al	ve+	254	2020	susidal ingestion		normal	normal	normal
1332	Male	65	Recovery	retired	Berkt Elsaba	r	Al	ve+	256	2020	susidal ingestion		normal	normal	normal
1333	Male	58	Recovery	farmer	ashmoon	r	zn	ve-	264	2020	susidal ingestion		normal	normal	normal
1334	Male	16	Recovery	student	Menouf	r	Al	ve+	3212	2020	susidal ingestion		normal	normal	normal
1335	Female	2.5	Recovery	no	Menouf	r	Al	ve+	3110	2020	accedinteal		normal	normal	normal
1336	Female	7.5	Recovery	student	Menouf	r	Al	ve+	2541	2020	accedinteal		normal	normal	normal
1337	Female	19	Recovery	student	shbeen elkom	u	zn	ve-	352	2020	susidal ingestion		normal	normal	normal
1338	Female	35	Recovery	housewife	Menouf	r	Al	ve+	1168	2020	susidal ingestion		normal	normal	normal
1339	Female	26	Recovery	teacher	Markz Bader	r	Al	ve+	2541	2020	susidal ingestion		normal	normal	normal
1340	Female	19	Recovery	student	ashmoon	r	zn	ve-	354	2020	susidal ingestion		normal	normal	normal
1341	Female	14	Recovery	student	elshohada	r	Al	ve+	2541	2020	susidal ingestion		normal	normal	normal
1342	Female	15	Recovery	student	Menouf	r	zn	ve-	365	2020	susidal ingestion		normal	normal	normal
1343	Female	1.5	Recovery	no	Menouf	r	Al	ve+	2548	2020	accedinteal		normal	normal	normal
1344	Female	25	Recovery	no	Berkt Elsaba	r	zn	ve-	354	2020	susidal ingestion		normal	normal	normal
1345	Female	2.5	Recovery	no	komhamada	u	Al	ve+	2176	2020	accedinteal		normal	normal	normal
1346	Male	7	Recovery	student	Menouf	r	zn	ve-	365	2020	accedinteal		normal	normal	normal
1347	Male	29	Recovery	soldjer	Menouf	r	zn	ve-	505	2020	susidal ingestion		normal	normal	normal
1348	Male	20	Recovery	student	tala	r	Al	ve+	2314	2020	susidal ingestion		normal	normal	normal
1349	Female	2	Recovery	no	Menouf	r	zn	ve-	351	2020	accedinteal		normal	normal	normal
1350	Female	18	Recovery	student	ashmoon	r	Al	ve+	1065	2020	susidal ingestion		normal	normal	normal
1351	Male	45	Recovery	farmer	kafrelshekh	u	zn	ve-	520	2020	susidal ingestion		normal	normal	normal
1352	Male	32	Recovery	farmer	meetmosa	r	Al	ve+	2500	2020	susidal ingestion		normal	normal	normal
1353	Female	17	Recovery	student	zorkan	r	zn	ve-	308	2020	susidal ingestion		normal	normal	normal
1354	Male	28	Recovery	soldjer	shobrabas	r	zn	ve-	354	2020	susidal ingestion		normal	normal	normal
1355	Female	18	Recovery	student	Elbagoor	r	Al	ve+	1432	2020	susidal ingestion		normal	normal	normal
1356	Male	20	Recovery	student	tala	r	zn	ve-	356	2020	susidal ingestion		normal	normal	normal
1357	Male	27	Recovery	farmer	Elbatanoon	r	zn	ve-	354	2020	susidal ingestion		normal	normal	normal
1358	female	17	Recovery	student	tanbesha	r	Al	ve+	1786	2020	susidal ingestion		normal	normal	normal
1359	female	23	Recovery	no	shbeen elkom	u	zn	ve-	209	2020	susidal ingestion		normal	normal	normal
1360	Female	16	Recovery	student	ashmoon	r	zn	ve-	245	2020	susidal ingestion		normal	normal	normal
1361	Male	37	Recovery	farmer	Asyut	u	Al	ve+	2008	2020	susidal ingestion		normal	normal	normal
1362	Female	31	Recovery	housewife	Quesina	r	Al	ve+	1543	2020	susidal ingestion		normal	normal	normal
1363	Female	35	Recovery	driver	Quesina	r	Al	ve+	1653	2020	susidal ingestion		normal	normal	normal
1364	Male	2.5	Recovery	no	Menouf	r	Al	ve+	1543	2020	accedinteal		normal	normal	normal
1365	Female	25	Recovery	no	elshohada	r	Al	ve+	2412	2020	susidal ingestion		normal	normal	normal
1366	Female	65	Recovery	retired	tala	r	Al	ve+	2513	2020	susidal ingestion		normal	normal	normal
1367	Female	16	Recovery	student	bakhatey	r	Al	ve+	3541	2020	susidal ingestion		normal	normal	normal
1368	Female	20	Recovery	student	Menouf	r	zn	ve-	265	2020	susidal ingestion		normal	normal	normal
1369	Female	15	Recovery	student	ashmoon	r	zn	ve-	309	2020	susidal ingestion		normal	normal	normal
1370	Female	28	Recovery	housewife	Quesina	r	zn	ve-	257	2020	susidal ingestion		normal	normal	normal
1371	Female	25	Recovery	no	tala	r	Al	ve+	2265	2020	susidal ingestion		normal	normal	normal
1372	Female	17	Recovery	student	elshohada	r	Al	ve+	2450	2020	susidal ingestion		normal	normal	normal
1373	Male	28	Recovery	no	elshohada	r	zn	ve-	309	2020	susidal ingestion		normal	normal	normal
1374	Female	18	Recovery	student	ashmoon	r	zn	ve-	450	2020	susidal ingestion		normal	normal	normal
1375	female	17	Recovery	student	shatanoof	r	zn	ve-	387	2020	susidal ingestion		normal	normal	normal
1376	Female	15	Recovery	student	Berkt Elsaba	r	zn	ve-	321	2020	susidal ingestion		normal	normal	normal
1377	Female	20	Recovery	student	elgiza	r	zn	ve-	400	2020	susidal ingestion		normal	normal	normal
1378	Female	45	Recovery	housewife	Berkt Elsaba	r	zn	ve-	502	2020	susidal ingestion		normal	normal	normal
1379	Female	20	Recovery	student	ashmoon	r	zn	ve-	378	2020	susidal ingestion		normal	normal	normal
1380	Female	18	Recovery	student	Menouf	r	zn	ve-	452	2020	susidal ingestion		normal	normal	normal
1381	Female	25	Recovery	no	ashmoon	r	zn	ve-	354	2020	susidal ingestion		normal	normal	normal
1382	Female	17	Recovery	student	elsadat	u	zn	ve-	498	2020	susidal ingestion		normal	normal	normal
1383	Female	15	Recovery	student	Menouf	r	zn	ve-	506	2020	susidal ingestion		normal	normal	normal
1384	Female	2	Recovery	no	Elbatanoon	r	zn	ve-	308	2020	accedinteal		normal	normal	normal
1385	Female	19	Recovery	student	nader	r	Al	ve+	2341	2020	susidal ingestion		normal	normal	normal
1386	Male	17	Recovery	student	elshohada	r	zn	ve-	365	2020	susidal ingestion		normal	normal	normal
1387	Male	21	Recovery	student	Menouf	r	Al	ve+	2143	2020	susidal ingestion		normal	normal	normal
1388	Female	15	Recovery	student	elshohada	r	Al	ve+	1542	2020	susidal ingestion		normal	normal	normal
1389	Female	15	Recovery	student	shbeen elkom	u	zn	ve-	531	2020	susidal ingestion		normal	normal	normal
1390	Male	16	Recovery	student	heoren	r	Al	ve+	2412	2020	susidal ingestion		normal	normal	normal
1391	Female	22	Recovery	student	Markz Bader	r	zn	ve-	236	2020	susidal ingestion		normal	normal	normal
1392	Female	24	Recovery	no	elshohada	r	Al	ve+	2114	2020	susidal ingestion		normal	normal	normal
1393	Male	28	Recovery	farmer	kafrfesha	r	zn	ve-	354	2020	susidal ingestion		normal	normal	normal
1394	Male	21	Recovery	student	meetmasod	r	zn	ve-	351	2020	susidal ingestion		normal	normal	normal
1395	Female	21	Recovery	student	shobrakhlfoon	r	Al	ve+	2006	2020	susidal ingestion		normal	normal	normal
1396	Female	18	Recovery	student	Menouf	r	zn	ve-	265	2020	susidal ingestion		normal	normal	normal
1397	Male	21	Recovery	student	tohktanbesha	r	zn	ve-	352	2020	susidal ingestion		normal	normal	normal
1398	Male	3	Recovery	no	Elbatanoon	r	Al	ve+	1176	2020	accedinteal		normal	normal	normal
1399	Male	27	Recovery	farmer	ashmoon	r	zn	ve-	365	2020	susidal ingestion		normal	normal	normal
1400	Female	5	Recovery	student	nader	r	Al	ve+	2541	2020	accedinteal		normal	normal	normal
1401	Male	5	Recovery	student	elshohada	r	Al	ve+	2541	2020	accedinteal		normal	normal	normal
1402	Female	16	Recovery	student	bakhatey	r	zn	ve-	270	2020	susidal ingestion		normal	normal	normal
1403	Male	18	Recovery	student	elshohada	r	Al	ve+	2459	2020	susidal ingestion		normal	normal	normal
1404	Female	16	Recovery	student	Berkt Elsaba	r	zn	ve-	254	2020	susidal ingestion		normal	normal	normal
1405	Female	1.5	Recovery	no	Elbagoor	r	zn	ve-	310	2020	accedinteal		normal	normal	normal
1406	Female	19	Recovery	student	Menouf	r	zn	ve-	423	2020	susidal ingestion		normal	normal	normal
1407	Female	15	Recovery	student	elshohada	r	zn	ve-	256	2020	susidal ingestion		normal	normal	normal
1408	Female	15	Recovery	student	ashmoon	r	zn	ve-	309	2020	susidal ingestion		normal	normal	normal
1409	Female	1.5	Recovery	no	tala	r	Al	ve+	1178	2020	accedinteal		normal	normal	normal
1410	Male	29	Recovery	farmer	elsadat	u	zn	ve-	365	2020	susidal ingestion		normal	normal	normal
1411	Male	36	Recovery	farmer	Menouf	r	zn	ve-	236	2020	susidal ingestion		normal	normal	normal
1412	Female	4	Recovery	no	Menouf	r	Al	ve+	2003	2020	accedinteal		normal	normal	normal
1413	Female	14	Recovery	student	Quesina	r	Al	ve+	2035	2020	susidal ingestion		normal	normal	normal
1414	Male	38	Recovery	solider	shbeen elkom	u	Al	ve+	1740	2020	susidal ingestion		normal	normal	normal
1415	Male	40	Recovery	farmer	Menouf	r	zn	ve-	409	2020	susidal ingestion		normal	normal	normal
1416	Female	38	Recovery	housewife	Quesina	r	zn	ve-	354	2020	susidal ingestion		normal	normal	normal
1417	Female	18	Recovery	student	shatanoof	r	zn	ve-	309	2020	susidal ingestion		normal	normal	normal
1418	Female	17	Recovery	student	Quesina	r	zn	ve-	365	2020	susidal ingestion		normal	normal	normal
1419	Female	17	Recovery	student	ashmoon	r	Al	ve+	2541	2020	susidal ingestion		normal	normal	normal
1420	Male	16	Recovery	student	Menouf	r	zn	ve-	406	2020	susidal ingestion		normal	normal	normal
1421	Male	15	Recovery	student	Menouf	r	zn	ve-	476	2020	susidal ingestion		normal	normal	normal
1423	Male	30	Recovery	farmer	menouf	r	zn	ve-	567	2020	susidal ingestion		normal	normal	normal
1424	Female	32	Recovery	housewife	tala	r	zn	ve-	422	2020	susidal ingestion		normal	normal	normal
1425	Female	25	Recovery	no	Menouf	r	Al	ve+	2541	2020	susidal ingestion		normal	normal	normal
1426	Female	16	Recovery	student	elshohada	r	zn	ve-	367	2020	susidal ingestion		normal	normal	normal
1427	Female	18	Recovery	student	kafrelmeselah	r	zn	ve-	409	2020	susidal ingestion		normal	normal	normal
1428	Male	16	Recovery	student	Menouf	r	zn	ve-	323	2020	susidal ingestion		normal	normal	normal
1429	Male	32	Recovery	farmer	Quesina	r	zn	ve-	267	2020	susidal ingestion		normal	normal	normal
1430	Female	17	Recovery	student	elshohada	r	zn	ve-	356	2020	susidal ingestion		normal	normal	normal
1431	Male	16	Recovery	student	Menouf	r	zn	ve-	512	2020	susidal ingestion		normal	normal	normal
1432	Female	1	Recovery	no	meeleg	r	zn	ve-	509	2020	accedinteal		normal	normal	normal
1433	Female	22	Recovery	no	elshohada	r	Al	ve+	2018	2020	susidal ingestion		normal	normal	normal
1434	Male	17	Recovery	student	elshohada	r	zn	ve-	238	2020	susidal ingestion		normal	normal	normal
1435	Male	50	Recovery	retired	bakhatey	r	Al	ve+	2140	2020	susidal ingestion		normal	normal	normal
1436	Male	16	Recovery	student	Menouf	r	Al	ve+	2165	2020	susidal ingestion		normal	normal	normal
1437	Male	50	Recovery	retired	sers ellian	r	zn	ve-	415	2020	susidal ingestion		normal	normal	normal
1438	Male	2	Recovery	no	shobrakhlfoon	r	zn	ve-	345	2020	accedinteal		normal	normal	normal
1439	Female	36	Recovery	teacher	tala	r	Al	ve+	2145	2020	susidal ingestion		normal	normal	normal
1440	Female	15	Recovery	student	elkomelakhdar	r	zn	ve-	376	2020	susidal ingestion		normal	normal	normal
1441	Male	20	Recovery	student	Menouf	r	zn	ve-	245	2020	susidal ingestion		normal	normal	normal
1442	Female	28	Recovery	housewife	Elbagoor	r	zn	ve-	308	2020	susidal ingestion		normal	normal	normal
1443	Male	15	Recovery	student	meetmasod	r	Al	ve+	2314	2020	susidal ingestion		normal	normal	normal
1444	Female	7	Recovery	student	tala	r	zn	ve-	354	2020	accedinteal		normal	normal	normal
1445	Female	15	Recovery	student	ashmoon	r	zn	ve-	412	2020	susidal ingestion		normal	normal	normal
1446	Male	1.5	Recovery	no	Quesina	r	zn	ve-	237	2020	accedinteal		normal	normal	normal
1447	Female	18	Recovery	student	ashmoon	r	Al	ve+	2350	2020	susidal ingestion		normal	normal	normal
1448	Female	32	Recovery	teacher	Menouf	r	zn	ve-	354	2020	susidal ingestion		normal	normal	normal
1449	Male	40	Recovery	farmer	elbehera	u	Al	ve+	890	2020	susidal ingestion		normal	normal	normal
1450	Male	23	Recovery	soldjer	kafrdawood	r	Al	ve+	909	2020	susidal ingestion		normal	normal	normal
1451	Male	16	Recovery	student	meetafia	r	Al	ve+	1432	2020	susidal ingestion		normal	normal	normal
1452	Male	39	Recovery	farmer	salka	r	Al	ve+	2431	2020	susidal ingestion		normal	normal	normal
1453	Male	38	Recovery	farmer	shobrabas	r	Al	ve+	1237	2020	susidal ingestion		normal	normal	normal
1454	Male	13	Recovery	student	elkhataba	r	Al	ve+	1432	2020	susidal ingestion		normal	normal	normal
1455	Female	13	Recovery	student	ashmoon	r	zn	ve-	489	2020	susidal ingestion		normal	normal	normal
1456	Male	43	Recovery	worker	elbendaria	r	zn	ve-	350	2021	susidal ingestion		normal	normal	normal
1457	female	21	Recovery	houswwife	Elbatanoon	r	zn	ve-	1960	2021	susidal ingestion		normal	normal	normal
1458	female	22	Recovery	student	Menouf	r	Al	ve+	720	2021	susidal ingestion		normal	normal	normal
1459	Male	1.5	Recovery	no	deberka	r	Al	ve+	950	2021	susidal ingestion		normal	normal	normal
1460	female	18	Recovery	student	elsadat	u	Al	ve+	630	2021	susidal ingestion		normal	normal	normal
1461	female	1	Recovery	no	Elbagoor	r	zn	ve-	235	2021	accedinteal		normal	normal	normal
1462	Female	37	Recovery	housewife	shbeen elkom	u	zn	ve-	315	2021	susidal ingestion		normal	normal	normal
1463	Female	16	Recovery	student	Elbatanoon	r	zn	ve-	820	2021	susidal ingestion		normal	normal	normal
1464	Male	17	Recovery	student	Menouf	r	Al	ve+	670	2021	susidal ingestion		normal	normal	normal
1465	Female	42	Recovery	housewife	densheway	r	zn	ve-	1150	2021	susidal ingestion		normal	normal	normal
1466	Female	30	Recovery	housewife	meetserag	r	Al	ve+	670	2021	susidal ingestion		normal	normal	normal
1467	Male	2	Recovery	no	Menouf	r	zn	ve-	1778	2021	accedinteal		normal	normal	normal
1468	Male	8	Recovery	no	tala	r	zn	ve-	329	2021	accedinteal		normal	normal	normal
1469	Female	26	Recovery	housewife	ganzoor	r	zn	ve-	456	2021	susidal ingestion		normal	normal	normal
1470	Male	35	Recovery	worker	tala	r	zn	ve-	1350	2021	susidal ingestion		normal	normal	normal
1471	Female	21	Recovery	student	Menouf	r	zn	ve-	980	2021	susidal ingestion		normal	normal	normal
1472	Female	18	Recovery	student	tala	r	Al	ve+	1130	2021	susidal ingestion		normal	normal	normal
1473	Female	18	Recovery	student	Menouf	r	Al	ve+	1200	2021	susidal ingestion		normal	normal	normal
1474	Male	45	Recovery	worker	elsadat	u	zn	ve-	460	2021	susidal ingestion		normal	normal	normal
1475	Female	20	Recovery	student	Elbagoor	r	zn	ve-	354	2021	susidal ingestion		normal	normal	normal
1476	Female	53	Recovery	housewife	Quesina	r	zn	ve-	526	2021	susidal ingestion		normal	normal	normal
1477	Female	3	Recovery	no	Berkt Elsaba	r	Al	ve+	1118	2021	accedinteal		normal	normal	normal
1478	Male	6	Recovery	student	Quesina	r	zn	ve-	592	2021	accedinteal		normal	normal	normal
1479	Male	3	Recovery	no	Berkt Elsaba	r	zn	ve-	536	2021	accedinteal		normal	normal	normal
1480	Female	15	Recovery	student	tala	r	zn	ve-	732	2021	susidal ingestion		normal	normal	normal
1482	Female	45	Recovery	housewife	elsadat	u	zn	ve-	235	2021	susidal ingestion		normal	normal	normal
1483	Male	55	Recovery	worker	Elbagoor	r	zn	ve-	220	2021	susidal ingestion		normal	normal	normal
1484	Female	35	Recovery	housewife	Menouf	r	zn	ve-	329	2021	susidal ingestion		normal	normal	normal
1485	Male	12	Recovery	student	tala	r	zn	ve-	1250	2021	susidal ingestion		normal	normal	normal
1486	Female	45	Recovery	housewife	meetafia	r	zn	ve-	132	2021	susidal ingestion		normal	normal	normal
1487	Male	55	Recovery	farmer	kafrelbatanoon	r	zn	ve-	1068	2021	susidal ingestion		normal	normal	normal
1488	Male	16	Recovery	student	Quesina	r	zn	ve-	387	2021	susidal ingestion		normal	normal	normal
1489	Female	12	Recovery	student	elmay	r	zn	ve-	235	2021	susidal ingestion		normal	normal	normal
1490	Male	16	Recovery	student	zorkan	r	zn	ve-	220	2021	susidal ingestion		normal	normal	normal
1491	Male	5	Recovery	no	densheway	r	zn	ve-	1036	2021	accedinteal		normal	normal	normal
1492	Male	3	Recovery	no	nader	r	zn	ve-	1330	2021	accedinteal		normal	normal	normal
1493	Female	8	Recovery	student	ashmoon	r	zn	ve-	1150	2021	accedinteal		normal	normal	normal
1494	Female	13	Recovery	student	Arabelramal	r	zn	ve-	975	2021	susidal ingestion		normal	normal	normal
1495	Female	16	Recovery	student	elremaly	r	zn	ve-	850	2021	susidal ingestion		normal	normal	normal
1496	Male	20	Recovery	student	Quesina	r	zn	ve-	650	2021	susidal ingestion		normal	normal	normal
1497	Female	40	Recovery	housewife	Berkt Elsaba	r	Al	ve+	1050	2021	susidal ingestion		normal	normal	normal
1498	Male	5	Recovery	no	elmay	r	zn	ve-	704	2021	accedinteal		normal	normal	normal
1499	Male	2	Recovery	no	tala	r	zn	ve-	420	2021	accedinteal		normal	normal	normal
1500	Female	9	Recovery	student	zorkan	r	Al	ve+	1120	2021	accedinteal		normal	normal	normal
1501	Male	5	Recovery	no	zoeer	r	zn	ve-	365	2021	accedinteal		normal	normal	normal
1502	Female	34	Recovery	housewife	meetfares	r	zn	ve-	1056	2021	susidal ingestion		normal	normal	normal
1503	Male	54	Recovery	worker	meeleg	r	zn	ve-	469	2021	susidal ingestion		normal	normal	normal
1504	Female	12	Recovery	student	tanbesha	r	zn	ve-	1056	2021	susidal ingestion		normal	normal	normal
1505	Male	16	Recovery	student	tanbady	r	zn	ve-	580	2021	susidal ingestion		normal	normal	normal
1506	Female	3	Recovery	no	ashmoon	r	Al	ve+	329	2021	accedinteal		normal	normal	normal
1507	Male	4	Recovery	no	ashleem	r	zn	ve-	658	2021	accedinteal		normal	normal	normal
1508	Male	17	Recovery	student	tahashobra	r	Al	ve+	660	2021	susidal ingestion		normal	normal	normal
1509	Male	14	Recovery	student	Quesina	r	Al	ve+	658	2021	susidal ingestion		normal	normal	normal
1510	Female	5	Recovery	no	ganzoor	r	zn	ve-	458	2021	accedinteal		normal	normal	normal
1511	Female	8	Recovery	student	elshohada	r	zn	ve-	1324	2021	accedinteal		normal	normal	normal
1512	Male	10	Recovery	student	tanbesha	r	zn	ve-	855	2021	accedinteal		normal	normal	normal
1513	Male	3	Recovery	no	meetkhalaf	r	zn	ve-	1115	2021	accedinteal		normal	normal	normal
1514	Female	16	Recovery	student	meetkhakan	r	zn	ve-	750	2021	susidal ingestion		normal	normal	normal
1515	Male	8	Recovery	student	tahashobra	r	Al	ve+	293	2021	accedinteal		normal	normal	normal
1516	Female	6	Recovery	student	elmay	r	zn	ve-	930	2021	accedinteal		normal	normal	normal
1517	Female	7	Recovery	student	Quesina	r	zn	ve-	297	2021	accedinteal		normal	normal	normal
1518	Female	40	Recovery	housewife	Menouf	r	Al	ve+	840	2021	susidal ingestion		normal	normal	normal
1519	Male	36	Recovery	worker	tala	r	Al	ve+	950	2021	susidal ingestion		normal	normal	normal
1520	Male	12	Recovery	student	zorkan	r	zn	ve-	658	2021	susidal ingestion		normal	normal	normal
1521	Female	6	Recovery	student	nader	r	zn	ve-	921	2021	accedinteal		normal	normal	normal
1522	Male	18	Recovery	student	zooer	r	zn	ve-	723	2021	susidal ingestion		normal	normal	normal
1523	Male	19	Recovery	student	elsadat	u	Al	ve+	658	2021	susidal ingestion		normal	normal	normal
1524	Male	3	Recovery	no	elmay	r	zn	ve-	220	2021	accedinteal		normal	normal	normal
1525	Female	33	Recovery	housewife	tala	r	zn	ve-	155	2021	susidal ingestion		normal	normal	normal
1526	Female	41	Recovery	housewife	Quesina	r	zn	ve-	395	2021	accedinteal		normal	normal	normal
1527	Male	12	Recovery	student	Berkt Elsaba	r	Al	ve+	219	2021	accedinteal		normal	normal	normal
1528	Male	8	Recovery	student	densheway	r	Al	ve+	210	2021	accedinteal		normal	normal	normal
1529	Male	2	Recovery	no	nader	r	Al	ve+	330	2021	accedinteal		normal	normal	normal
1530	Male	17	Recovery	student	tala	r	zn	ve-	825	2021	susidal ingestion		normal	normal	normal
1531	Female	5	Recovery	no	Elbagoor	r	zn	ve-	2500	2021	accedinteal		normal	normal	normal
1532	Female	44	Recovery	housewife	bakhatey	r	zn	ve-	1320	2021	susidal ingestion		normal	normal	normal
1533	Female	4	Recovery	no	babel	r	zn	ve-	1056	2021	accedinteal		normal	normal	normal
1534	Male	43	Recovery	worker	tala	r	Al	ve+	940	2021	susidal ingestion		normal	normal	normal
1535	Female	6	Recovery	student	Menouf	r	Al	ve+	1645	2021	accedinteal		normal	normal	normal
1536	Female	46	Recovery	housewife	elshohada	r	Al	ve+	1052	2021	susidal ingestion		normal	normal	normal
1537	Female	12	Recovery	student	zenara	r	Al	ve+	1250	2021	susidal ingestion		normal	normal	normal
1538	Female	3	Recovery	no	Quesina	r	Al	ve+	1184	2021	accedinteal		normal	normal	normal
1539	Male	8	Recovery	student	meeleg	r	Al	ve+	978	2021	accedinteal		normal	normal	normal
1540	Male	46	Recovery	worker	Berkt Elsaba	r	Al	ve+	1118	2021	susidal ingestion		normal	normal	normal
1541	Male	17	Recovery	student	elmay	r	Al	ve+	329	2021	susidal ingestion		normal	normal	normal
1542	Male	4	Recovery	no	tala	r	Al	ve+	526	2021	accedinteal		normal	normal	normal
1543	Male	19	Recovery	student	Elbagoor	r	zn	ve-	987	2021	susidal ingestion		normal	normal	normal
1544	Male	65	Recovery	retired	elshohada	r	zn	ve-	940	2021	susidal ingestion		normal	normal	normal
1545	Female	6	Recovery	student	zoeer	r	Al	ve+	659	2021	accedinteal		normal	normal	normal
1546	Female	50	Recovery	housewife	zorkan	r	Al	ve+	329	2021	susidal ingestion		normal	normal	normal
1547	Female	1.5	Recovery	no	Quesina	r	zn	ve-	350	2021	accedinteal		normal	normal	normal
1548	Female	60	Recovery	retired	tokhtanbesha	r	Al	ve+	650	2021	susidal ingestion		normal	normal	normal
1549	Male	34	Recovery	worker	tala	r	Al	ve+	450	2021	susidal ingestion		normal	normal	normal
1550	Female	14	Recovery	student	nader	r	zn	ve-	1960	2021	susidal ingestion		normal	normal	normal
1551	Male	58	Recovery	retired	elsadat	u	zn	ve-	560	2021	susidal ingestion		normal	normal	normal
1552	Male	2	Recovery	no	tala	r	Al	ve+	1276	2021	accedinteal		normal	normal	normal
1553	female	6	Recovery	student	Menouf	r	Al	ve+	586	2021	accedinteal		normal	normal	normal
1554	female	9	Recovery	student	Quesina	r	Al	ve+	720	2021	accedinteal		normal	normal	normal
1555	Male	12	Recovery	student	Berkt Elsaba	r	Al	ve+	950	2021	accedinteal		normal	normal	normal
1556	female	15	Recovery	student	ashmoon	r	Al	ve+	630	2021	susidal ingestion		normal	normal	normal
1557	Male	2	Recovery	no	ganzoor	r	Al	ve+	1316	2021	accedinteal		normal	normal	normal
1558	Male	40	Recovery	farmer	elmay	r	Al	ve+	460	2021	susidal ingestion		normal	normal	normal
1559	female	51	Recovery	worker	Arabelramal	r	Al	ve+	1974	2021	susidal ingestion		normal	normal	normal
1560	female	2	Recovery	no	ganzoor	r	Al	ve+	585	2021	accedinteal		normal	normal	normal
1561	Female	1	Recovery	no	elsadat	u	zn	ve-	235	2021	accedinteal		normal	normal	normal
1562	Male	23	Recovery	no	elsadat	u	zn	ve-	430	2021	susidal ingestion		normal	normal	normal
1563	Male	19	Recovery	student	Berkt Elsaba	r	zn	ve-	658	2021	susidal ingestion		normal	normal	normal
1564	Female	2	Recovery	no	Elbatanoon	r	zn	ve-	250	2021	accedinteal		normal	normal	normal
1565	Female	17	Recovery	student	ashmoon	r	Al	ve+	2680	2021	susidal ingestion		normal	normal	normal
1566	Male	65	Recovery	retired	ashleem	r	Al	ve+	780	2021	susidal ingestion		normal	normal	normal
1567	Male	16	Recovery	student	tala	r	zn	ve-	450	2021	susidal ingestion		normal	normal	normal
1568	Male	22	Recovery	student	tala	r	zn	ve-	890	2021	susidal ingestion		normal	normal	normal
1569	Male	33	Recovery	worker	tahashobra	r	zn	ve-	790	2021	susidal ingestion		normal	normal	normal
1570	Female	19	Recovery	student	shobrabas	r	Al	ve+	1182	2021	susidal ingestion		normal	normal	normal
1571	Female	15	Recovery	student	berkt elsaba	r	zn	ve-	830	2021	susidal ingestion		normal	normal	normal
1572	Male	54	Recovery	retired	komhamada	u	zn	ve-	430	2021	susidal ingestion		normal	normal	normal
1573	Male	4	Recovery	no	tahashobra	r	zn	ve-	236	2021	accedinteal		normal	normal	normal
1574	Male	25	Recovery	driver	markzbadr	r	zn	ve-	465	2021	susidal ingestion		normal	normal	normal
1575	Female	15	Recovery	student	ashmoon	r	zn	ve-	235	2021	susidal ingestion		normal	normal	normal
1576	Male	20	Recovery	student	bakhatey	r	zn	ve-	453	2021	susidal ingestion		normal	normal	normal
1577	Female	20	Recovery	student	ashmoon	r	zn	ve-	239	2021	susidal ingestion		normal	normal	normal
1578	Female	15	Recovery	student	tala	r	Al	ve+	345	2021	susidal ingestion		normal	normal	normal
1579	Female	42	Recovery	housewife	elshohada	r	zn	ve-	512	2021	susidal ingestion		normal	normal	normal
1580	Female	17	Recovery	student	ashmoon	r	zn	ve-	235	2021	susidal ingestion		normal	normal	normal
1581	Female	15	Recovery	student	elshohada	r	zn	ve-	435	2021	susidal ingestion		normal	normal	normal
1582	Female	16	Recovery	student	Menouf	r	zn	ve-	253	2021	susidal ingestion		normal	normal	normal
1583	Male	18	Recovery	student	Elbagoor	r	Al	ve+	967	2021	susidal ingestion		normal	normal	normal
1584	Female	20	Recovery	student	Menouf	r	zn	ve-	312	2021	susidal ingestion		normal	normal	normal
1585	Female	20	Recovery	student	ashmoon	r	zn	ve-	235	2021	susidal ingestion		normal	normal	normal
1586	Female	19	Recovery	student	Elbagoor	r	zn	ve-	235	2021	susidal ingestion		normal	normal	normal
1587	Female	20	Recovery	student	Quesina	r	zn	ve-	541	2021	susidal ingestion		normal	normal	normal
1588	Female	18	Recovery	student	Menouf	r	zn	ve-	549	2021	susidal ingestion		normal	normal	normal
1589	Female	17	Recovery	student	Menouf	r	zn	ve-	235	2021	susidal ingestion		normal	normal	normal
1590	Male	31	Recovery	worker	Menouf	r	zn	ve-	461	2021	susidal ingestion		normal	normal	normal
1591	Male	20	Recovery	student	densheway	r	zn	ve-	514	2021	susidal ingestion		normal	normal	normal
1592	Female	16	Recovery	student	ashmoon	r	zn	ve-	235	2021	susidal ingestion		normal	normal	normal
1593	Male	14	Recovery	student	markzbadr	r	Al	ve+	1254	2021	susidal ingestion		normal	normal	normal
1594	Male	17	Recovery	student	Menouf	r	zn	ve-	238	2021	susidal ingestion		normal	normal	normal
1595	Male	19	Recovery	student	elgarbia	r	zn	ve-	412	2021	susidal ingestion		normal	normal	normal
1596	Male	35	Recovery	worker	elshohada	r	zn	ve-	330	2021	susidal ingestion		normal	normal	normal
1597	Male	12	Recovery	student	ashmoon	r	zn	ve-	278	2021	susidal ingestion		normal	normal	normal
1598	Male	20	Recovery	student	elsadat	u	zn	ve-	317	2021	susidal ingestion		normal	normal	normal
1599	Female	25	Recovery	no	elshohada	r	Al	ve+	1432	2021	susidal ingestion		normal	normal	normal
1600	Male	52	Recovery	farmer	markzbadr	r	zn	ve-	252	2021	susidal ingestion		normal	normal	normal
1602	Female	18	Recovery	student	Menouf	r	zn	ve-	235	2021	susidal ingestion		normal	normal	normal
1603	Female	20	Recovery	student	elsadat	r	zn	ve-	412	2021	susidal ingestion		normal	normal	normal
1604	Female	2.5	Recovery	no	samadon	r	zn	ve-	253	2021	accedinteal		normal	normal	normal
1605	Male	30	Recovery	worker	Elbagoor	r	Al	ve+	910	2021	susidal ingestion		normal	normal	normal
1606	Male	31	Recovery	worker	elsadat	u	Al	ve+	2124	2021	susidal ingestion		normal	normal	normal
1607	Female	17	Recovery	student	elhamool	r	zn	ve-	412	2021	susidal ingestion		normal	normal	normal
1608	Female	16	Recovery	student	ashmoon	r	zn	ve-	319	2021	susidal ingestion		normal	normal	normal
1609	Male	22	Recovery	soldjer	tala	r	Al	ve+	2860	2021	susidal ingestion		normal	normal	normal
1610	Male	33	Recovery	driver	zawiatbem	r	Al	ve+	480	2021	susidal ingestion		normal	normal	normal
1611	Female	19	Recovery	student	shobrabas	r	zn	ve-	980	2021	susidal ingestion		normal	normal	normal
1612	Female	15	Recovery	student	Berkt Elsaba	r	zn	ve-	790	2021	susidal ingestion		normal	normal	normal
1613	Male	54	Recovery	retired	komhamada	u	zn	ve-	482	2021	susidal ingestion		normal	normal	normal
1614	Male	20	Recovery	student	tahashobra	r	zn	ve-	830	2021	susidal ingestion		normal	normal	normal
1615	Male	25	Recovery	driver	markzbadr	r	zn	ve-	543	2021	susidal ingestion		normal	normal	normal
1616	Female	19	Recovery	student	elsadat	u	zn	ve-	720	2021	susidal ingestion		normal	normal	normal
1617	Male	18	Recovery	student	Menouf	r	zn	ve-	530	2021	susidal ingestion		normal	normal	normal
1618	Male	1.5	Recovery	no	zewer	r	zn	ve-	533	2021	accedinteal		normal	normal	normal
1619	Male	15	Recovery	student	tala	r	Al	ve+	1843	2021	susidal ingestion		normal	normal	normal
1620	Female	17	Recovery	student	omkhenan	r	Al	ve+	1300	2021	susidal ingestion		normal	normal	normal
1621	Male	23	Recovery	teacher	ashmoon	r	Al	ve+	1060	2021	susidal ingestion		normal	normal	normal
1622	Female	18	Recovery	student	Berkt Elsaba	r	zn	ve-	780	2021	susidal ingestion		normal	normal	normal
1623	Male	16	Recovery	student	manshatsultan	r	zn	ve-	980	2021	susidal ingestion		normal	normal	normal
1624	Male	18	Recovery	student	tala	r	zn	ve-	855	2021	susidal ingestion		normal	normal	normal
1625	Male	17	Recovery	student	Menouf	r	zn	ve-	658	2021	susidal ingestion		normal	normal	normal
1626	Female	18	Recovery	student	Menouf	r	zn	ve-	1173	2021	susidal ingestion		normal	normal	normal
1627	Female	19	Recovery	student	tala	r	zn	ve-	395	2021	susidal ingestion		normal	normal	normal
1628	Male	2	Recovery	no	tala	r	zn	ve-	526	2021	accedinteal		normal	normal	normal
1629	Male	14	Recovery	student	tala	r	zn	ve-	329	2021	susidal ingestion		normal	normal	normal
1630	Female	3	Recovery	no	Berkt Elsaba	r	zn	ve-	723	2021	accedinteal		normal	normal	normal
1631	Male	2	Recovery	no	Quesina	r	zn	ve-	719	2021	accedinteal		normal	normal	normal
1632	Female	1.5	Recovery	no	elmay	r	zn	ve-	225	2021	accedinteal		normal	normal	normal
1633	Male	4	Recovery	no	shatanoof	r	zn	ve-	658	2021	accedinteal		normal	normal	normal
1634	Female	3	Recovery	no	tala	r	zn	ve-	235	2021	accedinteal		normal	normal	normal
1635	Male	3	Recovery	no	Elbatanoon	r	zn	ve-	790	2021	accedinteal		normal	normal	normal
1636	Male	1	Recovery	no	Menouf	r	zn	ve-	236	2021	accedinteal		normal	normal	normal
1637	Female	15	Recovery	student	Menouf	r	zn	ve-	350	2021	susidal ingestion		normal	normal	normal
1638	Female	10	Recovery	student	Quesina	r	zn	ve-	7899	2021	accedinteal		normal	normal	normal
1639	Male	16	Recovery	student	Elbagoor	r	zn	ve-	658	2021	susidal ingestion		normal	normal	normal
1640	Female	18	Recovery	student	Menouf	r	zn	ve-	329	2021	susidal ingestion		normal	normal	normal
1641	Female	3	Recovery	no	Quesina	r	zn	ve-	1152	2021	accedinteal		normal	normal	normal
1642	Male	20	Recovery	student	tala	r	zn	ve-	1442	2021	susidal ingestion		normal	normal	normal
1643	Male	10	Recovery	student	Quesina	r	zn	ve-	1678	2021	accedinteal		normal	normal	normal
1644	Female	4	Recovery	no	Berkt Elsaba	r	zn	ve-	998	2021	accedinteal		normal	normal	normal
1645	Female	18	Recovery	student	Quesina	r	zn	ve-	235	2021	susidal ingestion		normal	normal	normal
1646	Female	20	Recovery	student	tala	r	zn	ve-	435	2021	susidal ingestion		normal	normal	normal
1647	Male	15	Recovery	student	Menouf	r	zn	ve-	878	2021	susidal ingestion		normal	normal	normal
1648	Male	2.5	Recovery	no	Quesina	r	zn	ve-	235	2021	accedinteal		normal	normal	normal
1649	Female	35	Recovery	housewife	zefeta	r	zn	ve-	543	2021	susidal ingestion		normal	normal	normal
1650	Male	10	Recovery	student	Berkt Elsaba	r	Al	ve+	1123	2021	accedinteal		normal	normal	normal
1651	Female	13	Recovery	student	markzbadr	r	Al	ve+	947	2021	accedinteal		normal	normal	normal
1652	Female	46	Recovery	housewife	elbehera	u	zn	ve-	235	2021	susidal ingestion		normal	normal	normal
1653	Male	20	Recovery	student	sohag	u	zn	ve-	456	2021	susidal ingestion		normal	normal	normal
1654	female	18	Recovery	student	elshohada	r	zn	ve-	265	2021	susidal ingestion		normal	normal	normal
1655	female	3	Recovery	no	ashmoon	r	Al	ve+	1765	2021	accedinteal		normal	normal	normal
1656	Male	38	Recovery	farmer	markzbadr	r	Al	ve+	2176	2021	susidal ingestion		normal	normal	normal
1657	female	20	Recovery	student	ashmoon	r	zn	ve-	452	2021	susidal ingestion		normal	normal	normal
1658	female	45	Recovery	housewife	ashmoon	r	zn	ve-	365	2021	susidal ingestion		normal	normal	normal
1659	Male	6	Recovery	student	Elbagoor	r	Al	ve+	1476	2021	accedinteal		normal	normal	normal
1660	female	20	Recovery	student	kafrtanbdey	r	zn	ve-	453	2021	susidal ingestion		normal	normal	normal
1661	female	15	Recovery	student	ashmoon	r	zn	ve-	287	2021	susidal ingestion		normal	normal	normal
1662	Male	57	Recovery	retired	Quesina	r	Al	ve+	2450	2021	susidal ingestion		normal	normal	normal
1663	Male	20	Recovery	student	elshohada	r	zn	ve-	451	2021	susidal ingestion		normal	normal	normal
1664	Female	16	Recovery	student	elshohada	r	Al	ve+	2341	2021	susidal ingestion		normal	normal	normal
1665	Female	13	Recovery	student	elshohada	r	Al	ve+	1287	2021	susidal ingestion		normal	normal	normal
1666	Male	14	Recovery	student	ashmoon	r	zn	ve-	453	2021	susidal ingestion		normal	normal	normal
1667	Male	15	Recovery	student	telwana	r	zn	ve-	276	2021	susidal ingestion		normal	normal	normal
1668	Female	20	Recovery	student	Menouf	r	zn	ve-	654	2021	susidal ingestion		normal	normal	normal
1669	Female	1.5	Recovery	no	densheway	r	Al	ve-	2518	2021	accedinteal		normal	normal	normal
1670	Male	2	Recovery	no	berkt elsaba	r	zn	ve-	542	2021	accedinteal		normal	normal	normal
1671	Male	20	Recovery	student	markzbadr	r	Al	ve+	937	2021	susidal ingestion		normal	normal	normal
1672	Female	15	Recovery	student	elshohada	r	zn	ve-	235	2021	susidal ingestion		normal	normal	normal
1673	Male	20	Recovery	student	ashmoon	r	zn	ve-	487	2021	susidal ingestion		normal	normal	normal
1674	Female	19	Recovery	student	Menouf	r	zn	ve-	236	2021	susidal ingestion		normal	normal	normal
1675	Female	15	Recovery	student	Quesina	r	Al	ve-	1873	2021	susidal ingestion		normal	normal	normal
1676	Male	20	Recovery	student	ashmoon	r	zn	ve-	531	2021	susidal ingestion		normal	normal	normal
1677	Female	20	Recovery	student	Elbatanoon	r	zn	ve-	235	2021	susidal ingestion		normal	normal	normal
1678	Female	45	Recovery	housewife	elsadat	u	zn	ve-	472	2021	susidal ingestion		normal	normal	normal
1679	Female	17	Recovery	student	ashmoon	r	zn	ve-	561	2021	susidal ingestion		normal	normal	normal
1680	Male	20	Recovery	student	Menouf	r	Al	ve-	2187	2021	susidal ingestion		normal	normal	normal
1681	Female	16	Recovery	student	Berkt Elsaba	r	zn	ve-	1985	2021	susidal ingestion		normal	normal	normal
1682	Female	17	Recovery	student	Menouf	r	zn	ve-	318	2021	susidal ingestion		normal	normal	normal
1683	Male	39	Recovery	soldjer	elsadat	u	zn	ve-	238	2021	susidal ingestion		normal	normal	normal
1684	Female	32	Recovery	housewife	Elbagoor	r	zn	ve-	512	2021	susidal ingestion		normal	normal	normal
1685	Female	18	Recovery	student	ashmoon	r	zn	ve-	235	2021	susidal ingestion		normal	normal	normal
1686	Female	20	Recovery	student	meetmosa	r	Al	ve-	476	2021	susidal ingestion		normal	normal	normal
1687	Female	20	Recovery	student	monshatsaltan	r	Al	ve-	1653	2021	susidal ingestion		normal	normal	normal
1688	Female	3	Recovery	no	shobrabas	r	Al	ve+	967	2021	accedinteal		normal	normal	normal
1689	Male	20	Recovery	student	elmay	r	zn	ve-	235	2021	susidal ingestion		normal	normal	normal
1690	Female	19	Recovery	student	ashmoon	r	zn	ve-	421	2021	susidal ingestion		normal	normal	normal
1692	Female	20	Recovery	student	elshohada	r	zn	ve-	513	2021	susidal ingestion		normal	normal	normal
1693	Female	10	Recovery	student	Quesina	r	Al	ve+	2917	2021	accedinteal		normal	normal	normal
1694	Male	16	Recovery	student	Elbatanoon	r	zn	ve-	514	2021	susidal ingestion		normal	normal	normal
1695	Male	1	Recovery	no	elshohada	r	Al	ve+	1523	2021	accedinteal		normal	normal	normal
1696	Female	16	Recovery	student	ashmoon	r	zn	ve-	341	2021	susidal ingestion		normal	normal	normal
1697	Male	18	Recovery	student	Menouf	r	zn	ve-	235	2021	susidal ingestion		normal	normal	normal
1698	Female	1.5	Recovery	no	markzbadr	r	zn	ve-	487	2021	accedinteal		normal	normal	normal
1699	Male	20	Recovery	student	Menouf	r	zn	ve-	297	2021	susidal ingestion		normal	normal	normal
1700	Female	19	Recovery	student	meeleg	r	zn	ve-	235	2021	susidal ingestion		normal	normal	normal
1701	Male	20	Recovery	student	shbeen elkom	u	zn	ve-	462	2021	susidal ingestion		normal	normal	normal
1702	Female	17	Recovery	student	tala	r	Al	ve+	1765	2021	susidal ingestion		normal	normal	normal
1703	Female	20	Recovery	student	Menouf	r	zn	ve-	514	2021	susidal ingestion		normal	normal	normal
1704	Female	43	Recovery	housewife	shbeen elkom	r	zn	ve-	462	2021	susidal ingestion		normal	normal	normal
1705	Female	17	Recovery	student	Elbatanoon	r	zn	ve-	398	2021	susidal ingestion		normal	normal	normal
1706	Female	19	Recovery	student	ashmoon	r	Al	ve+	2618	2021	susidal ingestion		normal	normal	normal
1707	Male	19	Recovery	student	elsadat	u	Al	ve+	1834	2021	susidal ingestion		normal	normal	normal
1708	Female	14	Recovery	student	elroda	r	Al	ve+	1459	2021	susidal ingestion		normal	normal	normal
1709	Female	2	Recovery	no	elkhataba	u	zn	ve-	418	2021	accedinteal		normal	normal	normal
1710	Female	32	Recovery	housewife	eldabiba	u	zn	ve-	365	2021	susidal ingestion		normal	normal	normal
1711	Female	1	Recovery	no	tala	r	zn	ve-	328	2021	accedinteal		normal	normal	normal
1712	Male	2	Recovery	no	Elbagoor	r	Al	ve+	2198	2021	accedinteal		normal	normal	normal
1713	Female	19	Recovery	student	Menouf	r	zn	ve-	412	2021	susidal ingestion		normal	normal	normal
1714	Female	15	Recovery	student	kamshesh	r	Al	ve+	2864	2021	susidal ingestion		normal	normal	normal
1715	Female	33	Recovery	housewife	komhamada	u	Al	ve+	918	2021	susidal ingestion		normal	normal	normal
1716	Female	15	Recovery	student	kamshesh	r	Al	ve+	1876	2021	susidal ingestion		normal	normal	normal
1717	Male	2	Recovery	no	Quesina	r	Al	ve+	895	2021	accedinteal		normal	normal	normal
1718	Female	16	Recovery	student	elmeselah	r	zn	ve-	476	2021	susidal ingestion		normal	normal	normal
1719	Female	39	Recovery	housewife	Menouf	r	zn	ve-	287	2021	susidal ingestion		normal	normal	normal
1720	Male	59	Recovery	retired	Menouf	r	zn	ve-	352	2021	susidal ingestion		normal	normal	normal
1721	Male	18	Recovery	student	Menouf	r	zn	ve-	236	2021	susidal ingestion		normal	normal	normal
1722	Female	16	Recovery	student	monshatsaltan	r	zn	ve-	418	2021	susidal ingestion		normal	normal	normal
1723	Male	5	Recovery	no	Quesina	r	zn	ve-	319	2021	accedinteal		normal	normal	normal
1724	Female	2.5	Recovery	no	Elbagoor	r	zn	ve-	265	2021	accedinteal		normal	normal	normal
1725	Female	2	Recovery	no	Berkt Elsaba	r	zn	ve-	264	2021	accedinteal		normal	normal	normal
1726	Male	1	Recovery	no	markzbadr	r	zn	ve-	253	2021	accedinteal		normal	normal	normal
1727	Female	16	Recovery	student	ashmoon	r	Al	ve+	2198	2021	susidal ingestion		normal	normal	normal
1728	Male	15	Recovery	student	horeen	r	Al	ve+	1875	2021	susidal ingestion		normal	normal	normal
1729	Female	2	Recovery	no	markzbadr	r	zn	ve-	265	2021	susidal ingestion		normal	normal	normal
1730	Male	1.5	Recovery	no	tanbdey	r	zn	ve-	318	2021	accedinteal		normal	normal	normal
1731	Female	16	Recovery	student	Quesina	r	zn	ve-	254	2021	susidal ingestion		normal	normal	normal
1732	Female	1	Recovery	no	Menouf	r	zn	ve-	286	2021	accedinteal		normal	normal	normal
1733	Female	20	Recovery	student	ashmoon	r	zn	ve-	254	2021	susidal ingestion		normal	normal	normal
1734	Male	18	Recovery	student	tala	r	Al	ve+	2618	2021	susidal ingestion		normal	normal	normal
1735	Male	17	Recovery	student	kafrdawood	r	zn	ve-	287	2021	susidal ingestion		normal	normal	normal
1736	Male	30	Recovery	farmer	elshohada	r	zn	ve-	236	2021	susidal ingestion		normal	normal	normal
1737	Male	55	Recovery	housewife	Menouf	r	zn	ve-	456	2021	susidal ingestion		normal	normal	normal
1738	Female	57	Recovery	housewife	ashmoon	r	Al	ve+	1542	2021	susidal ingestion		normal	normal	normal
1739	Male	20	Recovery	student	Menouf	u	zn	ve-	897	2021	susidal ingestion		normal	normal	normal
1740	Male	3	Recovery	no	elbehera	u	zn	ve-	451	2021	accedinteal		normal	normal	normal
1741	Male	16	Recovery	student	Menouf	u	zn	ve-	238	2021	susidal ingestion		normal	normal	normal
1742	Male	35	Recovery	soldjer	elshohada	r	Al	ve+	2198	2021	susidal ingestion		normal	normal	normal
1743	Male	5	Recovery	no	Menouf	r	Al	ve+	1784	2021	accedinteal		normal	normal	normal
1744	Female	20	Recovery	student	nader	r	Al	ve+	1876	2021	susidal ingestion		normal	normal	normal
1745	Male	12	Recovery	student	densheway	r	Al	ve+	1725	2021	accedinteal		normal	normal	normal
1746	Male	18	Recovery	student	Quesina	r	Al	ve+	1876	2021	susidal ingestion		normal	normal	normal
1747	Female	12	Recovery	student	shbeen elkom	u	Al	ve+	1218	2021	accedinteal		normal	normal	normal
1748	Female	18	Recovery	student	ashmoon	r	zn	ve-	452	2021	susidal ingestion		normal	normal	normal
1749	Female	20	Recovery	student	meeleg	r	zn	ve-	276	2021	susidal ingestion		normal	normal	normal
1750	Male	35	Recovery	soldjer	shbeen elkom	u	Al	ve+	1276	2021	susidal ingestion		normal	normal	normal
1751	Female	15	Recovery	student	meetafia	r	zn	ve-	254	2021	susidal ingestion		normal	normal	normal
1752	Female	18	Recovery	student	Elbatanoon	r	zn	ve-	236	2021	susidal ingestion		normal	normal	normal
1753	Female	55	Recovery	housewife	ashmoon	r	Al	ve+	990	2021	susidal ingestion		normal	normal	normal
1754	Male	12	Recovery	student	Quesina	r	zn	ve-	567	2021	accedinteal		normal	normal	normal
1755	female	18	Recovery	student	Quesina	r	Al	ve+	1987	2021	susidal ingestion		normal	normal	normal
1756	female	18	Recovery	student	deberka	r	Al	ve+	2198	2021	susidal ingestion		normal	normal	normal
1757	female	18	Recovery	student	markzbadr	r	zn	ve-	365	2021	susidal ingestion		normal	normal	normal
1758	female	20	Recovery	student	Menouf	r	zn	ve-	287	2021	susidal ingestion		normal	normal	normal
1759	female	18	Recovery	student	Quesina	r	zn	ve-	412	2021	susidal ingestion		normal	normal	normal
1760	Male	2.5	Recovery	no	markzbadr	r	Al	ve+	1765	2021	accedinteal		normal	normal	normal
1761	female	16	Recovery	student	ashmoon	r	Al	ve+	1123	2021	susidal ingestion		normal	normal	normal
1762	Male	2	Recovery	no	berkt elsaba	r	Al	ve+	980	2021	accedinteal		normal	normal	normal
1763	Male	19	Recovery	student	Menouf	r	zn	ve-	243	2021	susidal ingestion		normal	normal	normal
1764	Male	4.5	Recovery	no	Quesina	r	zn	ve-	263	2021	accedinteal		normal	normal	normal
1765	Female	2.5	Recovery	no	Quesina	r	zn	ve-	387	2021	accedinteal		normal	normal	normal
1766	Female	1	Recovery	no	Elbagoor	r	zn	ve-	265	2021	accedinteal		normal	normal	normal
1767	Male	3	Recovery	no	Elbagoor	r	zn	ve-	236	2021	accedinteal		normal	normal	normal
1768	Male	2	Recovery	no	meetkhalaf	r	zn	ve-	365	2021	accedinteal		normal	normal	normal
1769	Female	20	Recovery	student	Menouf	r	Al	ve-	237	2021	susidal ingestion		normal	normal	normal
1770	Male	19	Recovery	student	Elbatanoon	r	zn	ve-	365	2021	susidal ingestion		normal	normal	normal
1771	Male	18	Recovery	student	elshohada	r	zn	ve-	237	2021	susidal ingestion		normal	normal	normal
1772	Female	14	Recovery	student	Menouf	r	zn	ve-	237	2021	susidal ingestion		normal	normal	normal
1773	Female	1	Recovery	no	ashmoon	r	Al	ve+	1123	2021	accedinteal		normal	normal	normal
1774	Female	17	Recovery	student	Menouf	r	Al	ve+	890	2021	susidal ingestion		normal	normal	normal
1775	Female	20	Recovery	student	elshohada	r	zn	ve-	276	2021	susidal ingestion		normal	normal	normal
1776	Male	5	Recovery	no	elsadat	u	zn	ve-	235	2021	accedinteal		normal	normal	normal
1777	Female	15	Recovery	student	Menouf	r	zn	ve-	254	2021	susidal ingestion		normal	normal	normal
1778	Male	38	Recovery	soldjer	elbehera	u	Al	ve+	1176	2021	susidal ingestion		normal	normal	normal
1779	Male	18	Recovery	student	Menouf	r	Al	ve+	1187	2021	susidal ingestion		normal	normal	normal
1780	Female	16	Recovery	student	Quesina	r	zn	ve-	451	2021	susidal ingestion		normal	normal	normal
1781	Female	2.5	Recovery	no	Berkt Elsaba	r	zn	ve-	238	2021	accedinteal		normal	normal	normal
1782	Male	51	Recovery	retired	elshohada	r	Al	ve-	1118	2021	susidal ingestion		normal	normal	normal
1783	Female	1.5	Recovery	no	ashmoon	r	zn	ve-	267	2021	accedinteal		normal	normal	normal
1784	Female	32	Recovery	housewife	ashmoon	r	zn	ve-	276	2021	susidal ingestion		normal	normal	normal
1785	Female	35	Recovery	housewife	elshohada	r	Al	ve+	1765	2021	susidal ingestion		normal	normal	normal
1786	Female	18	Recovery	student	Elbagoor	r	zn	ve-	519	2021	susidal ingestion		normal	normal	normal
1787	Female	46	Recovery	housewife	zorkan	r	Al	ve+	918	2021	susidal ingestion		normal	normal	normal
1788	Female	30	Recovery	housewife	nader	r	Al	ve+	1876	2021	susidal ingestion		normal	normal	normal
1789	Female	14	Recovery	student	elsadat	u	zn	ve-	387	2021	susidal ingestion		normal	normal	normal
1790	Female	39	Recovery	housewife	markzbadr	r	zn	ve-	298	2021	susidal ingestion		normal	normal	normal
1791	Female	18	Recovery	student	ashmoon	r	zn	ve-	319	2021	susidal ingestion		normal	normal	normal
1792	Female	19	Recovery	student	sedood	r	zn	ve-	265	2021	susidal ingestion		normal	normal	normal
1793	Female	17	Recovery	student	elshohada	r	Al	ve+	2198	2021	susidal ingestion		normal	normal	normal
1794	Female	37	Recovery	housewife	ashmoon	r	zn	ve-	398	2021	susidal ingestion		normal	normal	normal
1795	Male	16	Recovery	student	elgarbia	u	zn	ve-	419	2021	susidal ingestion		normal	normal	normal
1796	Female	42	Recovery	housewife	ashmoon	r	zn	ve-	287	2021	susidal ingestion		normal	normal	normal
1797	Female	50	Recovery	housewife	Elbagoor	r	zn	ve-	319	2021	susidal ingestion		normal	normal	normal
1798	Female	17	Recovery	student	ashmoon	r	zn	ve-	418	2021	susidal ingestion		normal	normal	normal
1799	Male	1	Recovery	no	elhamool	r	zn	ve-	237	2021	accedinteal		normal	normal	normal
1800	female	14	Recovery	student	Elbagoor	r	zn	ve-	475	2021	susidal ingestion		normal	normal	normal
1801	Male	59	Recovery	retired	elshohada	r	Al	ve+	2176	2021	susidal ingestion		normal	normal	normal
1802	Male	20	Recovery	student	Menouf	r	zn	ve-	487	2021	susidal ingestion		normal	normal	normal
1803	Female	20	Recovery	student	shbeen elkom	u	zn	ve-	318	2021	susidal ingestion		normal	normal	normal
1804	Female	13	Recovery	student	Quesina	r	zn	ve-	487	2021	susidal ingestion		normal	normal	normal
1805	Male	20	Recovery	student	Menouf	r	zn	ve-	287	2021	susidal ingestion		normal	normal	normal
1806	Male	18	Recovery	student	elshohada	r	zn	ve-	235	2021	susidal ingestion		normal	normal	normal
1807	Female	43	Recovery	housewife	shbeen elkom	u	zn	ve-	476	2021	susidal ingestion		normal	normal	normal
1808	Female	17	Recovery	student	wadielnatroon	u	zn	ve-	374	2021	susidal ingestion		normal	normal	normal
1809	Male	20	Recovery	student	elshohada	r	Al	ve+	2176	2021	susidal ingestion		normal	normal	normal
1810	Female	17	Recovery	student	elmeselah	r	zn	ve-	318	2021	susidal ingestion		normal	normal	normal
1811	Female	18	Recovery	student	ashmoon	r	zn	ve-	276	2021	susidal ingestion		normal	normal	normal
1812	Male	5	Recovery	no	Elbagoor	r	Al	ve+	1765	2021	accedinteal		normal	normal	normal
1813	Female	1	Recovery	no	elshohada	r	Al	ve+	990	2021	accedinteal		normal	normal	normal
1814	Female	5	Recovery	no	Quesina	r	Al	ve+	1124	2021	accedinteal		normal	normal	normal
1815	Male	19	Recovery	student	Menouf	r	Al	ve+	1760	2021	susidal ingestion		normal	normal	normal
1816	Male	20	Recovery	student	ashmoon	r	zn	ve-	318	2021	susidal ingestion		normal	normal	normal
1817	Male	18	Recovery	student	shbeen elkom	u	zn	ve-	287	2021	susidal ingestion		normal	normal	normal
1818	Female	18	Recovery	student	Quesina	r	Al	ve+	2165	2021	susidal ingestion		normal	normal	normal
1819	Female	20	Recovery	student	elshohada	r	zn	ve-	264	2021	susidal ingestion		normal	normal	normal
1820	Female	55	Recovery	housewife	zenara	r	zn	ve-	431	2021	susidal ingestion		normal	normal	normal
1821	Female	17	Recovery	student	tala	r	zn	ve-	376	2021	susidal ingestion		normal	normal	normal
1822	Female	30	Recovery	housewife	Elbagoor	r	zn	ve-	621	2021	susidal ingestion		normal	normal	normal
1823	Female	19	Recovery	student	shanawan	r	zn	ve-	512	2021	susidal ingestion		normal	normal	normal
1824	Male	1	Recovery	no	ashmoon	r	zn	ve-	236	2021	accedinteal		normal	normal	normal
1825	Female	3	Recovery	no	Elbagoor	r	zn	ve-	376	2021	accedinteal		normal	normal	normal
1826	Female	18	Recovery	student	salamon	r	Al	ve+	1543	2021	susidal ingestion		normal	normal	normal
1827	Female	53	Recovery	housewife	elshohada	r	zn	ve-	369	2021	susidal ingestion		normal	normal	normal
1828	Female	18	Recovery	student	Quesina	r	zn	ve-	415	2021	susidal ingestion		normal	normal	normal
1829	Male	6	Recovery	student	markzbadr	r	Al	ve+	1897	2021	accedinteal		normal	normal	normal
1830	Female	17	Recovery	student	ashmoon	r	zn	ve-	418	2021	susidal ingestion		normal	normal	normal
1831	Female	6	Recovery	student	elshohada	r	zn	ve-	339	2021	accedinteal		normal	normal	normal
1832	Male	13	Recovery	student	Menouf	r	Al	ve+	1642	2021	susidal ingestion		normal	normal	normal
1833	Female	4	Recovery	no	tala	r	Al	ve+	1621	2021	accedinteal		normal	normal	normal
1834	Female	16	Recovery	student	elshohada	r	zn	ve-	238	2021	susidal ingestion		normal	normal	normal
1835	Male	52	Recovery	farmer	elshohada	r	Al	ve+	2641	2021	susidal ingestion		normal	normal	normal
1836	Female	19	Recovery	student	Menouf	r	zn	ve-	331	2021	susidal ingestion		normal	normal	normal
1837	Male	33	Recovery	soldjer	markzbadr	r	zn	ve-	356	2021	susidal ingestion		normal	normal	normal
1838	Female	20	Recovery	student	Quesina	r	zn	ve-	463	2021	susidal ingestion		normal	normal	normal
1839	Male	20	Recovery	student	tala	r	Al	ve+	1542	2021	susidal ingestion		normal	normal	normal
1840	Female	17	Recovery	student	shbeen elkom	u	zn	ve-	317	2021	susidal ingestion		normal	normal	normal
1841	Female	15	Recovery	student	ashmoon	r	zn	ve-	476	2021	susidal ingestion		normal	normal	normal
1842	Female	58	Recovery	housewife	elshohada	r	zn	ve-	273	2021	susidal ingestion		normal	normal	normal
1843	Male	39	Recovery	soldjer	ashmoon	r	zn	ve-	365	2021	susidal ingestion		normal	normal	normal
1844	Male	1.5	Recovery	no	elsadat	r	Al	ve+	1654	2021	accedinteal		normal	normal	normal
1845	Female	1	Recovery	no	Menouf	r	zn	ve-	317	2021	accedinteal		normal	normal	normal
1846	Female	16	Recovery	student	ashmoon	r	zn	ve-	476	2021	susidal ingestion		normal	normal	normal
1847	Female	12	Recovery	student	Menouf	r	zn	ve-	236	2021	accedinteal		normal	normal	normal
1848	Female	20	Recovery	student	elsadat	u	Al	ve+	2417	2021	susidal ingestion		normal	normal	normal
1849	Male	35	Recovery	farmer	ashmoon	r	zn	ve-	254	2021	susidal ingestion		normal	normal	normal
1850	Female	2	Recovery	no	ashmoon	r	zn	ve-	471	2021	accedinteal		normal	normal	normal
1851	Female	20	Recovery	student	ashmoon	r	zn	ve-	276	2021	susidal ingestion		normal	normal	normal
1852	Female	18	Recovery	student	ashmoon	r	zn	ve-	418	2021	susidal ingestion		normal	normal	normal
1853	Female	14	Recovery	student	tala	r	zn	ve-	312	2021	accedinteal		normal	normal	normal
1854	Male	48	Recovery	farmer	shanofa	r	Al	ve+	2134	2021	susidal ingestion		normal	normal	normal
1855	female	16	Recovery	student	elshohada	r	zn	ve-	451	2021	susidal ingestion		normal	normal	normal
1856	female	33	Recovery	soldjer	elshohada	r	zn	ve-	263	2021	susidal ingestion		normal	normal	normal
1857	Male	8	Recovery	student	komhamada	u	zn	ve-	418	2021	accedinteal		normal	normal	normal
1858	female	17	Recovery	student	Menouf	r	zn	ve-	276	2021	susidal ingestion		normal	normal	normal
1859	female	20	Recovery	student	eleraqia	r	Al	ve+	235	2021	susidal ingestion		normal	normal	normal
1860	female	45	Recovery	housewife	berkt elsaba	r	zn	ve-	356	2021	susidal ingestion		normal	normal	normal
1861	female	36	Recovery	housewife	elshohada	r	Al	ve+	1654	2021	susidal ingestion		normal	normal	normal
1862	female	16	Recovery	student	ashmoon	r	zn	ve-	315	2021	susidal ingestion		normal	normal	normal
1863	Female	20	Recovery	student	Menouf	r	zn	ve-	415	2021	susidal ingestion		normal	normal	normal
1864	Male	2	Recovery	no	ashmoon	r	zn	ve-	236	2021	accedinteal		normal	normal	normal
1865	Female	18	Recovery	student	elkhataba	u	Al	ve+	1765	2021	susidal ingestion		normal	normal	normal
1866	Male	38	Recovery	teacher	ashmoon	r	Al	ve+	2154	2021	susidal ingestion		normal	normal	normal
1867	Female	20	Recovery	student	Elbatanoon	r	zn	ve-	316	2021	susidal ingestion		normal	normal	normal
1868	Female	15	Recovery	student	markzbadr	r	zn	ve-	514	2021	susidal ingestion		normal	normal	normal
1869	Female	18	Recovery	student	sers ellian	r	zn	ve-	254	2021	susidal ingestion		normal	normal	normal
1870	Female	17	Recovery	student	komhamada	u	zn	ve-	518	2021	susidal ingestion		normal	normal	normal
1871	Male	22	Recovery	soldjer	tala	r	zn	ve-	318	2021	susidal ingestion		normal	normal	normal
1872	Male	16	Recovery	student	Menouf	r	zn	ve-	276	2021	susidal ingestion		normal	normal	normal
1873	Male	20	Recovery	student	meetkhlaf	r	zn	ve-	387	2021	susidal ingestion		normal	normal	normal
1874	Female	18	Recovery	student	Berkt Elsaba	r	Al	ve+	2187	2021	susidal ingestion		normal	normal	normal
1875	Male	25	Recovery	teacher of quran	ashmoon	r	zn	ve-	651	2021	susidal ingestion		normal	normal	normal
1876	Male	17	Recovery	student	omkhenan	r	Al	ve+	1542	2021	susidal ingestion		normal	normal	normal
1877	Female	17	Recovery	student	elsadat	u	zn	ve-	720	2021	susidal ingestion		normal	normal	normal
1878	Female	16	Recovery	student	Menouf	r	Al	ve+	530	2021	susidal ingestion		normal	normal	normal
1879	Male	1.5	Recovery	no	zewer	r	zn	ve-	567	2021	accedinteal		normal	normal	normal
1880	Male	2	Recovery	no	Menouf	r	Al	ve+	1843	2021	accedinteal		normal	normal	normal
1881	Male	20	Recovery	student	Menouf	r	zn	ve-	276	2021	susidal ingestion		normal	normal	normal
1882	Female	45	Recovery	housewife	Berkt Elsaba	r	zn	ve-	321	2021	susidal ingestion		normal	normal	normal
1883	Female	36	Recovery	housewife	elmay	r	Al	ve+	1432	2021	susidal ingestion		normal	normal	normal
1884	Female	16	Recovery	student	ashmoon	r	zn	ve-	451	2021	susidal ingestion		normal	normal	normal
1885	Female	20	Recovery	student	Elbatanoon	r	zn	ve-	256	2021	susidal ingestion		normal	normal	normal
1886	Female	12	Recovery	student	berkt elsaba	r	Al	ve+	1926	2021	accedinteal		normal	normal	normal
1887	Male	2	Recovery	no	Menouf	r	Al	ve+	2200	2021	accedinteal		normal	normal	normal
1888	Male	4	Recovery	no	tala	r	Al	ve+	1255	2021	accedinteal		normal	normal	normal
1889	Male	3	Recovery	no	Menouf	r	Al	ve-	1290	2021	accedinteal		normal	normal	normal
1890	Male	8	Recovery	student	Quesina	r	Al	ve-	2340	2021	accedinteal		normal	normal	normal
1891	Female	3	Recovery	no	berkt elsaba	r	Al	ve+	1876	2021	accedinteal		normal	normal	normal
1892	Female	1	Recovery	no	Quesina	r	Al	ve+	1524	2021	accedinteal		normal	normal	normal
1893	Female	4	Recovery	no	elshohada	r	Al	ve+	2111	2021	accedinteal		normal	normal	normal
1894	Female	5	Recovery	no	Menouf	r	Al	ve+	1188	2021	accedinteal		normal	normal	normal
1895	female	1	Recovery	no	Quesina	r	Al	ve-	1180	2021	accedinteal		normal	normal	normal
1896	female	5	Recovery	no	tala	r	Al	ve-	1372	2021	accedinteal		normal	normal	normal
1897	female	2	Recovery	no	Quesina	r	zn	ve-	530	2021	accedinteal		normal	normal	normal
1898	female	7	Recovery	student	elmay	r	Al	ve+	1840	2021	accedinteal		normal	normal	normal
1899	Male	29	Recovery	soldjer	tala	r	zn	ve-	187	2021	susidal ingestion		normal	normal	normal
1900	Male	34	Recovery	teacher	tala	r	zn	ve-	170	2021	susidal ingestion		normal	normal	normal
1901	female	12	Recovery	student	Menouf	r	zn	ve-	215	2021	susidal ingestion		normal	normal	normal
1902	Female	4	Recovery	no	tala	r	Al	ve-	1750	2021	accedinteal		normal	normal	normal
1903	Female	49	Recovery	housewife	elmay	r	zn	ve-	235	2021	susidal ingestion		normal	normal	normal
1904	Male	3	Recovery	no	Menouf	r	Al	ve-	2064	2021	accedinteal		normal	normal	normal	a
1905	Female	39	Recovery	housewife	tala	r	Al	ve-	1759	2021	susidal ingestion		normal	normal	normal
1906	Male	4	Recovery	no	Menouf	r	zn	ve-	351	2021	accedinteal		normal	normal	normal
1907	Male	1	Recovery	no	Menouf	r	zn	ve-	719	2021	accedinteal		normal	normal	normal
1908	Female	4	Recovery	no	tala	r	Al	ve-	1337	2021	accedinteal		normal	normal	normal
1909	Female	1.5	Recovery	no	ganzoor	r	Al	ve-	938	2021	accedinteal		normal	normal	normal
1910	Female	3	Recovery	no	elmeselah	r	Al	ve-	1419	2021	accedinteal		normal	normal	normal
1911	Female	16	died	student	ashmoon	r	Al	ve+	831	2019	susidial ingestion	2hours	80/50	10:48:00	30m
1912	Female	18	died	student	tamaly	r	Al	ve+	702	2019	susidial ingestion	0hours	60/80	1900-02-09	104m
1913	Female	19	died	student	estanah	r	Al	ve+	455	2019	susidial ingestion	3hours	100/60	1900-02-10	50m
1914	Male	16	died	student	kafrsanded	r	Al	ve+	579	2019	susidial ingestion	1hour	unrecorded(0)	1900-01-10	undectected(0)
1915	Male	37	died	worker	salka	r	Al	ve+	804	2019	susidial ingestion	0,5hour	unrecorded(0)	1900-01-20	undectected(0)
1916	Female	17	died	student	Berkt Elsaba	r	Al	ve+	407	2019	susidial ingestion	1hour	unrecorded(0)	1900-01-10	undectected(0)
1917	Female	35	died	housewife	meetfares	r	Al	ve+	952	2019	susidial ingestion	2hours	100/60	1902-07-09	100m
1918	Male	18	died	student	elhamool	r	Al	ve+	538	2019	susidial ingestion	3hours	70/80	1900-02-11	80m
1919	Male	20	died	student	tamaly	r	Al	ve+	945	2019	susidial ingestion	1hour	unrecorded(0)	1900-01-15	undectected(0)
1920	Male	14	died	student	Elbagoor	r	Al	ve+	467	2019	susidial ingestion	0hours	80/50	1900-02-19	113m
1921	Female	19	died	student	tala	r	Al	ve+	875	2019	susidial ingestion	0,5hour	50/20	1900-02-26	100m
1922	Female	35	died	teacher	Menouf	r	Al	ve+	754	2019	susidial ingestion	4hours	50/20	1900-02-12	undectected(0)
1923	Male	62	died	retired	elshohada	r	Al	ve+	983	2019	susidal ingestion	2hours	100/70	1900-02-25	100m
1924	Female	15	died	student	Menouf	r	Al	ve+	503	2019	susidal ingestion	2hours	unrecorded(0)	1900-01-20	undectected
1925	Male	20	died	student	Elbagoor	r	Al	ve+	645	2019	susidal ingestion	1hour	unrecorded(0)	1900-01-15	undectected(0)
1926	Female	14	died	student	ashmoon	r	zn	ve+	752	2019	susidal ingestion	1hour	100/70	1900-02-18	1900-03-15
1927	Female	17	died	student	Elbagoor	r	Al	ve+	568	2019	susidal ingestion	0,5hour	unrecorded(0)	1900-01-10	undectected(0)
1928	Female	27	died	no	shbeen elkom	u	zn	ve+	892	2019	susidal ingestion	1,5hour	unrecorded(0)	1900-01-20	undectected(0)
1929	Male	18	died	student	Menouf	r	Al	ve+	579	2019	susidal ingestion	1hour	90/60	1900-02-06	80m
1930	Female	17	died	student	daragel	r	Al	ve+	635	2019	susidal ingestion	5hours	unrecorded(0)	1900-01-16	undectected(0)
1931	Female	50	died	housewife	elshohada	r	Al	ve+	438	2019	suisuidal ingestion	1,5hour	unrecorded(0)	1900-01-25	undectected(0)
1932	Female	18	died	student	Berkt Elsaba	r	Al	ve+	420	2019	susidal ingestion	1,5hour	unrecorded(0)	1900-01-19	undecteted(0)
1933	Female	50	died	retired	Quesina	r	Al	ve+	620	2019	accedintal	5hours	unrecorded(0)	1900-01-15	undecteted(0)
1934	Female	15	died	student	tala	r	Al	ve+	438	2019	susidial ingestion	5hours	unrecorded(0)	1900-01-24	undecteted(0)
1935	Female	18	died	student	Menouf	r	Al	ve+	389	2019	susidal ingestion	0,5hour	unrecorded(0)	1900-01-12	undecteted(0)
1936	Male	15	died	student	tala	r	Al	ve+	405	2019	susidal ingestion	0hours	unrecorded(0)	1900-01-10	undecteted(0)
1937	Female	15	died	student	Quesina	r	Al	ve+	497	2019	susidial ingestion	0hours	unrecorded(0)	1900-01-15	undecteted(0)
1938	Female	17	died	student	Elbagoor	r	Al	ve+	549	2019	susidial ingestion	0hours	unrecorded(0)	1900-01-13	undecteted(0)
1939	Male	15	died	student	Quesina	r	Al	ve+	476	2019	susisdal ingestion	0hours	70/50	1900-02-10	100m
1940	Female	40	died	housewife	Berkt Elsaba	r	Al	ve+	874	2019	accedintal	0hours	unrecorded(0)	1900-01-15	undecteted(0)
1941	Female	18	died	student	ashmoon	r	Al	ve+	437	2019	susidial ingestion	5.5hours	80/50	1900-02-03	108m
1942	Male	20	died	student	tala	r	Al	ve+	653	2019	susidial ingestion	5hours	unrecorded(0)	1900-01-16	undecteted(0)
1943	Female	45	died	housewife	Elbatanoon	r	Al	ve+	520	2019	accedintal	3.5hours	unrecorded(0)	1900-01-21	undecteted(0)
1944	Female	18	died	student	elkomelakhdar	r	Al	ve-	507	2019	susidal ingestion	3hours	unrecorded(0)	1900-01-15	undecteted(0)
1945	Female	20	died	student	shbeen elkom	u	Al	ve-	498	2019	susidal ingestion	3.5hours	80/58	1900-02-27	100m
1946	Male	42	died	farmer	shanwan	r	Al	ve+	579	2019	susidal ingestion	3hours	unrecorded(0)	1900-01-19	undecteted(0)
1947	Male	36	died	soldjer	ashmoon	r	Al	ve+	856	2019	susidal ingestion	3hours	80/50	1900-01-22	108m
1948	Female	20	died	student	elshohada	r	Al	ve-	927	2019	susidal ingestion	0,5hour	unrecorded(0)	1900-01-18	undecteted(0)
1949	Male	25	died	worker	tala	r	Al	ve-	528	2019	susidal ingestion	0,5hour	unrecorded(0)	1900-01-30	undecteted(0)
1950	Female	61	died	retired	Elbagoor	r	Al	ve+	402	2019	susidal ingestion	0,5hour	unrecorded(0)	1900-01-20	undecteted(0)
1951	Female	37	died	housewife	Elbagoor	r	Al	ve+	537	2019	susidal ingestion	1,5hour	80/50	1900-02-06	100m
1952	Female	40	died	teacher	elshohada	r	Al	ve+	415	2019	susidal ingestion	0,5hour	unrecorded(0)	1900-01-14	undecteted(0)
1953	Female	17	died	student	elsadat	u	Al	ve+	842	2019	susidal ingestion	0,5hour	unrecorded(0)	1900-01-17	undecteted(0)
1954	Female	50	died	housewife	Quesina	r	Al	ve+	605	2019	susidal ingestion	2,5hour	unrecorded(0)	1900-01-19	undecteted(0)
1955	Female	20	died	student	elkhataba	u	Al	ve+	853	2019	susidial ingestion	0hours	unrecorded(0)	1900-01-24	undecteted(0)
1956	Female	25	died	no	elmeselah	r	Al	ve+	406	2019	susidial ingestion	0hours	70/50	1900-02-12	100m
1957	Male	25	died	no	Berkt Elsaba	r	Al	ve+	725	2019	susidial ingestion	0hours	90/60	1900-02-14	undecteted(0)
1958	Male	20	died	student	Elbatanoon	r	zn	ve-	417	2019	susidial ingestion	12hours	80/60	1900-02-24	undecteted(0)
1959	Female	15	died	student	ashleem	r	Al	ve+	804	2019	susidial ingestion	1,5hour	unrecorded(0)	1900-01-10	undecteted(0)
1960	Female	20	died	student	tahsobra	r	Al	ve+	638	2019	susidial ingestion	1,5hour	unrecorded(0)	1900-01-24	undecteted(0)
1961	Female	37	died	housewife	mansha sultan	r	Al	ve+	508	2019	susidial ingestion	1,5hour	unrecorded(0)	1900-01-15	undecteted(0)
1962	Male	15	died	student	daragel	r	Al	ve+	498	2019	accedintal	1,5hour	unrecorded(0)	1900-01-24	undecteted(0)
1963	Female	11	died	student	shbeen elkom	u	Al	ve+	808	2019	susidial ingestion	1,5hour	80/50	1900-02-25	100m
1964	Male	38	died	worker	kafrtanbdey	r	Al	ve+	645	2019	susidial ingestion	2,5hour	unrecorded(0)	1900-01-13	undecteted(0)
1965	Male	23	died	no	densheway	r	Al	ve+	489	2019	susidal ingestion	1,5hour	unrecorded(0)	1900-02-06	undecteted(0)
1966	Female	14	died	student	Markz Bader	r	Al	ve+	576	2019	susidial ingestion	3,5hour	80/50	1900-02-14	120m
1967	Male	33	died	worker	tala	r	Al	ve+	907	2019	susidial ingestion	1,5hour	100/60	1900-02-28	100m
1968	Male	60	died	retired	kamshesh	r	Al	ve+	478	2019	susidial ingestion	0,5hour	70/40	1900-02-24	100m
1969	Female	42	died	housewife	kafrelagiza	r	Al	ve+	507	2019	accedintal	0hour	unrecorded(0)	1900-01-10	undecteted(0)
1970	Female	18	died	student	Quesina	r	Al	ve+	490	2019	susidial ingestion	0,5hour	unrecorded(0)	1900-01-21	undecteted(0)
1971	Male	22	died	soldjer	shbeen elkom	u	Al	ve+	958	2019	susidial ingestion	0hour	80/50	1900-01-20	80m
1972	Male	30	died	worker	tala	r	Al	ve+	677	2019	susidial ingestion	0,5hour	unrecorded(0)	1900-01-11	undecteted(0)
1973	Male	59	died	retired	shanwan	r	Al	ve+	547	2019	susidal ingestion	5,5hour	80/50	1900-02-15	undecteted(0)
1974	Female	20	died	student	elshohada	r	Al	ve+	485	2019	susidial ingestion	6,5hour	unrecorded(0)	1900-01-25	undecteted(0)
1975	Female	17	died	student	shanwan	r	Al	ve+	587	2019	susidial ingestion	1,5hour	unrecorded(0)	1900-01-13	undecteted(0)
1976	Female	27	died	no	elsadat	u	Al	ve+	964	2019	susidial ingestion	0,5hour	unrecorded(0)	1900-01-20	undecteted(0)
1977	Female	20	died	student	Berkt Elsaba	r	Al	ve+	457	2019	susidial ingestion	0hour	unrecorded(0)	1900-01-29	undecteted(0)
1978	Female	38	died	housewife	Elbagoor	r	Al	ve+	482	2019	susidial ingestion	0,5hour	unrecorded(0)	1900-01-11	undecteted(0)
1979	Male	60	died	retired	elshohada	r	Al	ve+	687	2019	susidial ingestion	0hour	unrecorded(0)	1900-01-21	undecteted(0)
1980	Female	15	died	student	Berkt Elsaba	r	Al	ve+	507	2019	susidial ingestion	0hour	unrecorded(0)	1900-01-14	undecteted(0)
1981	Female	15	died	student	Elbagoor	r	Al	ve+	817	2019	susidial ingestion	0hour	unrecorded(0)	1900-01-31	undecteted(0)
1982	Female	19	died	student	Menouf	r	Al	ve+	472	2019	susidial ingestion	0hour	unrecorded(0)	1900-01-15	undecteted(0)
1983	Female	24	died	no	Berkt Elsaba	r	Al	ve+	526	2019	susidial ingestion	0hour	unrecorded(0)	1900-01-25	undecteted(0)
1984	Male	18	died	student	babel	r	Al	ve+	597	2019	susidial ingestion	5hour	unrecorded(0)	1900-01-30	undecteted(0)
1985	Male	17	died	student	senerg	r	Al	ve+	409	2019	susidial ingestion	0hour	unrecorded(0)	1900-01-15	undecteted(0)
1986	Male	30	died	soldjer	tanbesha	r	Al	ve+	537	2019	susidial ingestion	3.5hour	unrecorded(0)	1900-02-03	undecteted(0)
1987	Male	36	died	worker	tala	r	Al	ve+	406	2019	susidial ingestion	.0.5hour	unrecorded(0)	1900-01-21	undecteted(0)
1988	Male	45	died	farmer	shobrabas	r	Al	ve+	916	2019	susidial ingestion	0hour	100/90	1900-02-09	130m
1989	Male	7	died	student	kafrhelal	r	Al	ve+	631	2019	accedintal	0hour	unrecorded(0)	1900-01-17	undecteted(0)
1990	Female	25	died	no	Elbagoor	r	Al	ve+	593	2019	susidial ingestion	1hour	110/70	1900-01-15	130m
1991	Female	18	died	student	ashmoon	r	Al	ve+	507	2019	susidial ingestion	6hour	110/70	1900-02-14	40m
1992	Female	15	died	student	Quesina	r	Al	ve+	893	2019	susidial ingestion	0hour	110/70	1900-01-15	1900-01-30
1993	Male	20	died	student	kafrelkhdra	r	Al	ve+	576	2019	susidial ingestion	0.5hour	unrecorded(0)	1900-01-10	undecteted(0)
1994	Female	17	died	student	ashmoon	r	Al	ve+	417	2019	susidial ingestion	5.5hour	80/50	1900-01-25	80m
1995	Female	22	died	student	elkhataba	u	Al	ve+	636	2019	susidial ingestion	5hour	unrecorded(0)	1900-01-10	undecteted(0)
1996	Male	57	died	retired	ganzoor	r	Al	ve+	432	2019	susidial ingestion	6hour	unrecorded(0)	1900-01-10	undecteted(0)
1997	Male	22	died	worker	bakhatey	r	Al	ve+	573	2019	susidial ingestion	5hour	unrecorded(0)	1900-01-20	undecteted(0)
1998	Female	50	died	housewife	tala	r	Al	ve+	802	2019	susidial ingestion	5hour	unrecorded(0)	1900-01-23	undecteted(0)
1999	Female	18	died	student	Quesina	r	Al	ve+	960	2019	susidial ingestion	5hour	unrecorded(0)	1900-01-23	undecteted(0)
2000	Male	50	died	farmer	Quesina	r	Al	ve+	354	2019	susidial ingestion	5hour	unrecorded(0)	1900-01-10	undecteted(0)
2001	Male	50	died	farmer	Elbagoor	r	Al	ve+	578	2019	susidial ingestion	1hour	unrecorded(0)	1900-01-23	undecteted(0)
2002	Male	52	died	farmer	bakhatey	r	Al	ve+	542	2019	susidial ingestion	5hour	unrecorded(0)	1900-01-10	undecteted(0)
2003	Female	13	died	student	Elbagoor	r	Al	ve+	307	2019	susidial ingestion	0hour	unrecorded(0)	1900-02-14	undecteted(0)
2004	Female	17	died	student	tala	r	Al	ve+	935	2019	susidial ingestion	5hour	unrecorded(0)	1900-02-19	undecteted(0)
2005	Female	24	died	no	eldabiba	r	Al	ve+	870	2019	susidial ingestion	5.5hour	unrecorded(0)	1900-02-01	undecteted(0)
2006	Male	16	died	student	eldabiba	r	Al	ve+	358	2019	susidial ingestion	5hour	unrecorded(0)	1900-01-14	undecteted(0)
2007	Female	17	died	student	kafrelarb	r	Al	ve+	587	2019	susidial ingestion	1.5hour	unrecorded(0)	1900-01-30	undecteted(0)
2008	Male	25	died	soldjer	tohktanbesha	r	Al	ve+	453	2019	susidial ingestion	5hour	40/60	1900-01-25	115m
2009	Female	14	died	student	ganzoor	r	Al	ve+	471	2019	susidial ingestion	5hour	unrecorded(0)	1900-01-14	undecteted(0)
2010	Female	15	died	student	meetaboshekha	r	Al	ve+	398	2019	susidial ingestion	1hour	unrecorded(0)	1900-02-04	undecteted(0)
2011	Male	45	died	farmer	elrahab	r	Al	ve+	509	2019	susidial ingestion	5hour	unrecorded(0)	1900-01-24	undecteted(0)
2012	Female	5	died	no	zawiaelnaora	r	Al	ve+	572	2019	susidial ingestion	2.5hour	unrecorded(0)	1900-01-24	undecteted(0)
2013	Male	24	died	worker	elagiza	r	Al	ve+	609	2019	susidial ingestion	5hour	unrecorded(0)	1900-01-25	undecteted(0)
2014	Male	35	died	worker	meeleg	r	Al	ve+	471	2019	susidial ingestion	6hour	unrecorded(0)	1900-01-15	undecteted(0)
2015	Female	14	died	student	tala	r	Al	ve+	387	2019	susidial ingestion	0hour	unrecorded(0)	1900-01-19	undecteted(0)
2016	Male	51	died	retired	tokh	r	Al	ve+	682	2019	susidial ingestion	6hour	unrecorded(0)	1900-01-24	undecteted(0)
2017	Male	25	died	worker	ashmoon	r	Al	ve+	646	2019	susidial ingestion	0hour	unrecorded(0)	1900-01-20	undecteted(0)
2018	Male	65	died	retired	elshohada	r	Al	ve+	812	2019	susidial ingestion	6hour	unrecorded(0)	1900-02-19	undecteted(0)
2019	Female	16	died	student	tala	r	Al	ve+	903	2019	susidial ingestion	6.5hour	70/30	1900-01-12	100m
2020	Male	40	died	farmer	eleraqia	r	Al	ve+	634	2019	susidial ingestion	0.5hour	unrecorded(0)	1900-01-23	undecteted(0)
2021	Male	24	died	soldjer	zawiatbema	r	Al	ve+	376	2019	susidial ingestion	6hour	unrecorded(0)	1900-01-18	undecteted(0)
2022	Female	18	died	student	ashmoon	r	Al	ve+	412	2019	susidial ingestion	6hour	unrecorded(0)	1900-02-03	undecteted(0)
2023	Female	16	died	student	manshetsaltan	r	Al	ve+	846	2019	susidial ingestion	6hour	unrecorded(0)	1900-01-20	undecteted(0)
2024	Female	39	died	housewife	kafrelarb	r	Al	ve+	253	2019	susidial ingestion	6hour	unrecorded(0)	1900-01-15	undecteted(0)
2025	Female	19	died	student	babel	r	Al	ve+	478	2019	susidial ingestion	6hour	unrecorded(0)	1900-01-25 07:12:00	undecteted(0)
2026	Female	36	died	housewife	tala	r	Al	ve+	386	2019	susidial ingestion	6hour	unrecorded(0)	1900-02-03	undecteted(0)
2027	Female	18	died	student	elshohada	r	Al	ve+	939	2019	susidial ingestion	3hour	unrecorded(0)	1900-02-01	undecteted(0)
2028	Female	16	died	student	kafraskr	r	Al	ve+	1322	2019	susidial ingestion	6hour	unrecorded(0)	1900-01-30	undecteted(0)
2029	Female	15	died	student	Menouf	r	Al	ve+	867	2019	susidial ingestion	4hour	unrecorded(0)	1900-01-20	undecteted(0)
2030	Female	30	died	housewife	elshohada	r	Al	ve+	543	2019	susidial ingestion	6hour	unrecorded(0)	1900-01-22	undecteted(0)
2031	Male	59	died	retired	Berkt Elsaba	r	Al	ve+	387	2019	susidial ingestion	1hour	unrecorded(0)	1900-01-15	undecteted(0)
2032	Male	20	died	student	tala	r	zn	ve+	890	2018	susidial ingestion	8hour	50/90	1900-02-03	140m
2033	Female	34	died	teacher	tala	r	Al	ve+	1234	2018	susidial ingestion	6.5hour	unrecorded(0)	1900-01-15	undecteted(0)
2034	Male	54	died	farmer	kamshesh	r	Al	ve+	1334	2018	susidial ingestion	1.5hour	50/70	1900-02-14	undecteted(0)
2035	Male	18	died	student	tala	r	Al	ve+	354	2018	susidial ingestion	2hour	50/70	1900-02-12	undecteted(0)
2036	Male	16	died	student	Berkt Elsaba	r	Al	ve+	679	2018	susidial ingestion	6hour	unrecorded(0)	1900-02-03	undecteted(0)
2037	Female	16	died	student	elshohada	r	Al	ve+	576	2018	susidial ingestion	3hour	unrecorded(0)	1900-01-30	undecteted(0)
2038	Male	27	died	no	shbeen elkom	u	Al	ve+	234	2018	susidial ingestion	5.5hour	80/50	1900-02-07	100m
2039	Male	15	died	student	meetafia	r	Al	ve+	657	2018	susidial ingestion	6hour	unrecorded(0)	1900-01-15	undecteted(0)
2040	Male	26	died	driver	tamaly	r	Al	ve+	1342	2018	susidial ingestion	2hour	unrecorded(0)	1900-01-21	undecteted(0)
2041	Male	69	died	retired	tala	r	Al	ve+	456	2018	susidial ingestion	0.5hour	60/50	1900-01-22	89m
2042	Male	21	died	student	tokhtanbesha	r	Al	ve+	523	2018	susidial ingestion	0hour	unrecorded(0)	1900-01-30	undecteted(0)
2043	Male	16	died	student	monshatesam	r	Al	ve+	354	2018	susidial ingestion	0hour	unrecorded(0)	1900-01-15	undecteted(0)
2044	Male	60	died	retired	kamshesh	r	Al	ve+	572	2018	accedintal	0hour	unrecorded(0)	1900-02-04	undecteted(0)
2045	Female	23	died	no	kafrabnahas	r	Al	ve+	679	2018	susidial ingestion	0hour	unrecorded(0)	1900-02-14	undecteted(0)
2046	Female	26	died	no	ashmson	r	zn	ve+	235	2018	susidial ingestion	10hour	unrecorded(0)	1900-01-23	110m
2047	Female	60	died	housewife	shbeen elkom	u	zn	ve+	534	2018	susidial ingestion	12hours	70/90	1900-01-15	92m
2048	Male	54	died	farmer	Berkt Elsaba	r	Al	ve+	675	2018	susidial ingestion	0hour	90/60	1900-02-14	90m
2049	Female	33	died	teacher	Berkt Elsaba	r	Al	ve+	689	2018	susidial ingestion	0.5hour	80/50	1900-02-03	undecteted(0)
2050	Male	17	died	student	kafrelbatanoon	r	Al	ve+	896	2018	susidial ingestion	0.5hour	unrecorded(0)	1900-01-25	undecteted(0)
2051	Male	22	died	worker	elgiza	u	Al	ve+	235	2018	susidial ingestion	0.5hour	unrecorded(0)	1900-01-24	undecteted(0)
2052	Female	36	died	housewife	densheway	r	Al	ve+	567	2018	susidial ingestion	0.5hour	unrecorded(0)	1900-01-15	undecteted(0)
2053	Male	30	died	soldjer	tala	r	Al	ve+	786	2018	susidial ingestion	0.5hour	unrecorded(0)	1900-02-03	undecteted(0)
2054	Male	63	died	retired	salka	r	Al	ve+	980	2018	susidial ingestion	0.5hour	unrecorded(0)	1900-01-10	undecteted(0)
2055	Female	30	died	housewife	bakhatey	r	Al	ve+	356	2018	susidial ingestion	0.5hour	unrecorded(0)	1900-01-24	undecteted(0)
2056	Female	45	died	housewife	tanbesha	r	Al	ve+	678	2018	susidial ingestion	0.5hour	unrecorded(0)	1900-01-31	undecteted(0)
2057	Male	14	died	student	ashmoon	r	Al	ve+	897	2018	susidial ingestion	0hour	unrecorded(0)	1900-01-24	undecteted(0)
2058	Male	14	died	student	Menouf	r	zn	ve-	236	2018	susidial ingestion	1.5hour	100/70	1900-01-24	80m
2059	Male	17	died	student	shbeen elkom	u	Al	ve+	453	2018	susidial ingestion	5hour	unrecorded(0)	1900-01-15	undecteted(0)
2060	Female	54	died	housewife	nader	r	Al	ve+	975	2018	susidial ingestion	0.25hour	unrecorded(0)	1900-02-14	undecteted(0)
2061	Male	40	died	farmer	elroda	r	Al	ve+	1200	2018	susidial ingestion	0hour	unrecorded(0)	1900-01-15	undecteted(0)
2062	Female	15	died	student	tala	r	Al	ve+	345	2018	susidial ingestion	0.5hour	unrecorded(0)	1900-01-24	undecteted(0)
2063	Male	16	died	student	Berkt Elsaba	r	Al	ve+	684	2018	susidial ingestion	1.5hour	unrecorded(0)	1900-02-08	undecteted(0)
2064	Male	40	died	farmer	eldabiba	r	Al	ve+	532	2018	susidial ingestion	0.5hour	unrecorded(0)	1900-02-12	undecteted(0)
2065	Female	14	died	student	meeleg	r	Al	ve+	985	2018	susidial ingestion	2.5hour	unrecorded(0)	1900-02-02	undecteted(0)
2066	Female	20	died	student	shbeen elkom	u	Al	ve+	745	2018	susidial ingestion	0.5hour	unrecorded(0)	1900-01-21	undecteted(0)
2067	Male	22	died	worker	tala	r	Al	ve+	354	2018	susidial ingestion	1.25hour	unrecorded(0)	1900-01-12	undecteted(0)
2068	Male	36	died	worker	ashmoon	r	Al	ve+	687	2018	susidial ingestion	0.25hour	unrecorded(0)	1900-01-30	undecteted(0)
2069	Male	42	died	driver	tala	r	Al	ve+	586	2018	susidial ingestion	2.25hour	unrecorded(0)	1900-02-25	undecteted(0)
2070	Female	16	died	student	komhamada	u	Al	ve+	790	2018	susidial ingestion	0.25hour	unrecorded(0)	1900-01-21	undecteted(0)
2071	Male	62	died	retired	elsadat	u	Al	ve+	586	2018	susidial ingestion	3.25hour	unrecorded(0)	1900-01-12	undecteted(0)
[truncated: 521 more rows]
